# Supplementary material for: Caenorhabditis elegans germ granules accumulate hundreds of low translation mRNAs with no systematic preference for germ cell fate regulators
Source: Development. 2024 Jul 10;151(13):dev202575. doi: 10.1242/dev.202575 (PMC11266749; doi:10.1242/dev.202575)
Supplement: Table S1. List of strains used in this study. [file develop-151-202575-TableS1.xlsx]

## Sheet: Table S1
Designation	Description	Genotype	Citation
JH1		N2	Brenner, 1974
JH4138	grif-1 CRISPR in N2 using guide sequences AS335: ATATCAGCACCCCGTCGTGC and AS336: GTGCTCAAAATAGTAGGCGA	grif-1(ax4524)	This study
JH3357		nos-2(ax3103)	Lee et al., 2017
DG3226		deps-1(bn124)	Spike et al., 2008
RB1413		grif-1(ok1610)	The C. elegans deletion consortium, 2012	https://academic.oup.com/g3journal/article/2/11/1415/6026011
JH4147	cross between JH4138 and JH3357	grif-1(ax4524); nos-2(ax3103)	This study
JH4182	grif-1 CRISPR in DG3226 using guide sequences AS335: ATATCAGCACCCCGTCGTGC and AS336: GTGCTCAAAATAGTAGGCGA	grif-1(ax4533) deps-1(bn124)	This study
JH4709	cross between DG3226 and JH3357	deps-1(bn124); nos-2(ax3103)	This study
JH3475		meg-3(ax3055) meg-4(ax3052)	Smith et al., 2016
JH3503		meg-3(ax3054)	Smith et al., 2016
JH4177		edc-3(utx35); meg-3(ax3055) meg-4(ax3052)	Cassani and Seydoux, 2022
CWC61		lsl-1(syb3772)	Rodriguez-Crespo et al., 2022
JH4574	cross between CWC61 and JH3475	lsl-1(syb3772); meg-3(ax3055) meg-4(ax3052)	This study
