# Supplementary material for: Caenorhabditis elegans germ granules accumulate hundreds of low translation mRNAs with no systematic preference for germ cell fate regulators
Source: Development. 2024 Jul 10;151(13):dev202575. doi: 10.1242/dev.202575 (PMC11266749; doi:10.1242/dev.202575)
Supplement: Table S2. — See Methods for identification of Nasonia orthologs. Full list of transcripts (Table S2 transcripts) used for DIOPT analysis (Table S2 DIOPT analysis) listed in separate tabs. [file develop-151-202575-TableS2.xlsx]

## Sheet: Table S2
Drosophila gene name	Nasonia gene name	C. elegans gene name	Orthology rank #	in situ screen group	Function of the C. elegans ortholog	References (DOI)
RNA Binding
larp		larp-1	high	Group II	La ribonucleoprotein 1, translational regulator, oogenesis	10.1242/jcs.066761, 10.1261/rna.1066008
orb		cpb-3	high	Group II	CPEB1 cytoplasmic polyadenylation element binding protein 1 - germ cell apoptosis and differentiation	10.1371/journal.pone.0182270
nos	nos	nos-2	moderate	Group I	RNA-binding, turn over maternal mRNAs in PGCs	10.7554/eLife.52896
pum		puf-3,5,6,7	moderate	Group I	RNA-binding, function with Nanos	10.1242/dev.126.21.4861
eIF4G2		ifg-1	moderate	Group I	eIF4G3 - eukaryotic translation initiation factor, germline proliferation and apoptosis	10.1038/cdd.2008.46
CG10077, CG6418		inf-1	low	Group II	eIF4A1 - eukaryotic translation initiation factor, expressed in the germline
Chromatin
MESR4		ing-3	high	Group II	ING3 - inhibitor of growth family member 3, binds methylated histones, radiation-induced germ cell apoptosis	10.1534/genetics.107.080515
lime		pzf-1, F56D1.1	low	Group II, Group I	Predicted DNA-binding, chromosome segregation in meiosis	10.1371/journal.pgen.0020174
Cytoskeleton
PBL		ect-2	high	Group II	ECT2 - epithelial cell transforming 2, cytoplasmic remodeling in PGCs	10.1083/jcb.201906185
	scraps	ani-2	moderate	Group I	Non-canonical Anilin - actin regulator, stabilization of cytoplasmic bridge between PGCs	10.1091/mbc.E17-08-0502
CG11597		gsp-1,2	low, moderate	Group II	PPP1CB - protein phosphatase I catalytic subunit meta, embryo polarity and germline immortality	10.1083/jcb.202201048, 10.1371/journal.pgen.1008004
	coronin	pod-1	low	Group II	Coronin 7 - actin binding, embryo polarity	10.1101/gad.13.21.2838
Cellular Trafficking
	ogre	inx-14	moderate	Group I	Innexin - gap junction hemi channel, soma-germline interactions	10.1534/genetics.114.168815
snx1		snx-6, lst-4	low	Group I, Group II	Sorting nexin 6, degradation of apoptotic cells in the germline	10.1091/mbc.E10-09-0756
CG43367		sel-2	low	Group II	Neurobeachin, negative regulator of Notch in soma and germline	10.1242/dev.02767, 10.1093/genetics/135.4.1011
Cell Cycle
Tao		wee-1.3, pak-2	low	Group II	Membrane-associated protein kinase, prevent precocious oocyte maturation	10.1242/dev.02241
# Note that only high and moderate orthologs were considered in the text

## Sheet: Table S2 transcripts
C. elegans			Drosophila			Nasonia
Group I and II RNA			RNAs localized to germ plasm (Rangan et al., 2009 Table S1)			Oosome enriched transcripts (Quan et al., 2019) with Drosophila ortholog
WormBase ID	Gene name		FlyBase ID	Gene name		Drosophila ortholog FlyBase ID	Drosophila gene name	Nasonia gene name
WBGene00015146	abi-1		FBgn0259923	Sep4		FBgn0027930	mp1	Nv-mp1
WBGene00000098	air-1		FBgn0286516	aqz		FBgn0039620	waterproof	Nv-waterproof
WBGene00011945	alg-5		FBgn0032859	Arpc2		FBgn0031304	CG4552	Nv-CG4552
WBGene00019608	ani-2		FBgn0000114	bru1		FBgn0259164	CG42269	Nv-CG42269
WBGene00015095	B0261.7		FBgn0000228	Bsg25D		FBgn0040273	spt5	Nv-spt5
WBGene00007297	C04F12.1		FBgn0043364	cbt		FBgn0033921	tejas	Nv-tdrd7
WBGene00007683	C18E9.2		FBgn0035720	CG10077		FBgn0263974	qin	Nv-qin
WBGene00016318	C32D5.11		FBgn0036212	CG11597		FBgn0001297	kayak	Nv-kayak
WBGene00010351	cbd-1		FBgn0035270	CG13933		FBgn0004858	elbow	Nv-elbow
WBGene00007352	cdc-48.1		FBgn0023515	CG14814		FBgn0262872	milton	Nv-milton
WBGene00000420	ced-6		FBgn0023526	CG2865		FBgn0031571	bark beetle	Nv-bark beetle
WBGene00000474	cey-3		FBgn0051998	CG31998		FBgn0261385	scraps	Nv-anillin
WBGene00019127	cgt-3		FBgn0052756	CG32756		FBgn0004646	ogre	Nv-innexin1
WBGene00000567	cnx-1		FBgn0034742	CG4294		FBgn0265935	coronin	Nv-coronin
WBGene00001094	dars-1		FBgn0263110	CG43367		FBgn0044051	ilp1	Nv-igf
WBGene00009082	dlat-1		FBgn0038491	CG5292		FBgn0003028	ovo	Nv-ovo
WBGene00010621	egg-6		FBgn0036104	CG6418		FBgn0002962	nos	Nv-nos
WBGene00018150	epg-4		FBgn0034179	CG6805		FBgn0003015	osk	Nv-osk
WBGene00013695	epg-8		FBgn0036165	chrb
WBGene00008733	F13B12.6		FBgn0000384	CTA		Nasonia
WBGene00008740	F13D12.5		FBgn0086251	DEL		Oosome enriched transcripts (Quan et al., 2019) with no Drosophila but C. elegans ortholog
WBGene00009270	F30F8.1		FBgn0032363	Dlg5		C. elegans ortholog Wormbase ID	C. elegans gene name	Nasonia gene name
WBGene00009435	F35G2.1		FBgn0010583	DOCK		WBGene00010002	F53F8.5	LOC100123551
WBGene00018421	F44E2.8		FBgn0024996	eIF2B-beta
WBGene00018948	F56C9.3		FBgn0260634	eIF4G2		Nasonia
WBGene00018959	F56D1.1		FBgn0000615	exu		Oosome enriched transcripts (Quan et al., 2019) with no Drosophila or C. elegans ortholog
WBGene00010232	F58B3.6		FBgn0037913	fabp				Nasvi2EG001470
WBGene00007707	fath-1		FBgn0005695	gcl				Nv-C16orf87
WBGene00001597	gld-3		FBgn0029686	Glos				LOC103315681
WBGene00001609	glp-1		FBgn0260399	gwl				Nasvi2EG022821
WBGene00009272	gras-1		FBgn0259824	Hip14				Nv-endoglucanase
WBGene00021763	grif-1		FBgn0261618	LARP				Nv-rrm
WBGene00010677	gtbp-1		FBgn0033458	lime				Nv-OoCLANK
WBGene00012020	gyg-2		FBgn0002715	mei-S332
WBGene00001998	hpr-17		FBgn0034240	MESR4
WBGene00011324	hrde-2		FBgn0029152	MKRN1
WBGene00009164	hrdl-1		FBgn0026199	myo
WBGene00002066	ifg-1		FBgn0002962	NOS
WBGene00011299	ikke-1		FBgn0259734	Nost
WBGene00010908	imph-1		FBgn0036059	nudE
WBGene00009919	kbrl-1		FBgn0004882	ORB
WBGene00008385	lotr-1		FBgn0003015	OSK
WBGene00019697	M01B12.4		FBgn0003041	PBL
WBGene00007023	mdt-27		FBgn0016053	pgc
WBGene00012983	men-1		FBgn0020622	Pi3K21B
WBGene00003229	mex-3		FBgn0016926	pino
WBGene00003230	mex-5		FBgn0003165	pum
WBGene00003231	mex-6		FBgn0264895	Rapgap1
WBGene00003784	nos-2		FBgn0004390	RasGAP1
WBGene00003830	num-1		FBgn0038747	RhoGAP92B
WBGene00003865	oma-2		FBgn0003401	SHU
WBGene00022832	pdp-1		FBgn0031534	snx1
WBGene00004206	pst-1		FBgn0003475	spir
WBGene00004217	ptr-2		FBgn0003480	SPN-B
WBGene00004239	puf-3		FBgn0086370	SRA
WBGene00004241	puf-5		FBgn0031030	Tao
WBGene00004242	puf-6		FBgn0046687	TRE1
WBGene00004243	puf-7		FBgn0263352	UNR
WBGene00019628	pup-2
WBGene00011282	R74.8
WBGene00007167	rbg-3
WBGene00020091	rnp-8
WBGene00019893	sgt-1
WBGene00015504	simr-1
WBGene00013354	snx-6
WBGene00011409	T04A8.7
WBGene00011449	T04H1.2
WBGene00011464	T05B9.1
WBGene00011746	T13F2.6
WBGene00013340	tcc-1
WBGene00006562	tdc-1
WBGene00009186	trcs-1
WBGene00022703	ubxn-4
WBGene00006751	unc-11
WBGene00006933	vps-35
WBGene00021088	W08E12.7
WBGene00011061	wago-1
WBGene00018509	xrep-4
WBGene00012481	Y18D10A.11
WBGene00012765	Y41E3.7
WBGene00006977	zif-1
WBGene00007969	acs-19
WBGene00010631	cash-1
WBGene00000479	cgh-1
WBGene00015102	cpg-2
WBGene00000894	dab-1
WBGene00022034	deps-1
WBGene00001137	eat-6
WBGene00009701	egg-3
WBGene00012879	fbxa-215
WBGene00001855	hil-4
WBGene00007624	hrde-1
WBGene00002073	ima-2
WBGene00003010	lin-24
WBGene00019719	M01H9.3
WBGene00009113	maph-1.2
WBGene00020679	ogdh-1
WBGene00009661	patr-1
WBGene00004078	pos-1
WBGene00004201	prx-19
WBGene00007860	rilp-1
WBGene00010665	rml-1
WBGene00022678	sar-1
WBGene00018613	skpt-1
WBGene00004984	spn-4
WBGene00021596	spsb-2
WBGene00019247	syp-4
WBGene00017826	tag-340
WBGene00022452	Y110A2AR.1
WBGene00022393	abhd-12
WBGene00010685	aipl-1
WBGene00000192	arl-8
WBGene00019606	clec-88
WBGene00009006	F21D5.1
WBGene00001607	gln-6
WBGene00008848	inft-2
WBGene00002136	inx-14
WBGene00012182	osta-3
WBGene00014015	panl-3
WBGene00010923	rle-1
WBGene00011501	rmd-1
WBGene00013578	scav-2
WBGene00010198	spat-1
WBGene00006352	sur-6
WBGene00020824	T26A8.1
WBGene00021936	zipt-15
WBGene00000229	atp-2
WBGene00007168	B0393.3
WBGene00007709	clec-87
WBGene00008920	eef-1G
WBGene00014097	ZK829.9
WBGene00018152	acs-4
WBGene00017547	alfa-1
WBGene00007556	algn-9
WBGene00000200	arx-2
WBGene00000223	atf-7
WBGene00018294	atg-18
WBGene00000231	atx-2
WBGene00010199	bet-2
WBGene00007267	C03A3.2
WBGene00007290	C04B4.2
WBGene00007332	C05C10.5
WBGene00015746	C13F10.7
WBGene00007580	C14B1.9
WBGene00016014	C23G10.7
WBGene00016163	C27D9.1
WBGene00008136	C47D12.2
WBGene00000289	cam-1
WBGene00012341	catp-6
WBGene00000381	cct-6
WBGene00021934	cct-8
WBGene00000383	cdc-14
WBGene00000417	ced-3
WBGene00000473	cey-2
WBGene00011867	chc-1
WBGene00000548	clr-1
WBGene00021292	copb-1
WBGene00015734	copd-1
WBGene00015677	cpg-4
WBGene00012907	cpt-1
WBGene00020068	cra-1
WBGene00017641	csr-1
WBGene00008921	ctf-4
WBGene00008052	ctns-1
WBGene00009594	cyld-1
WBGene00000883	cyn-7
WBGene00017031	D1044.6
WBGene00008410	D2023.6
WBGene00000913	daf-18
WBGene00001023	dnj-5
WBGene00020347	ech-1.2
WBGene00016311	efr-3
WBGene00011806	ekl-6
WBGene00011480	enpl-1
WBGene00010405	erfa-3
WBGene00017217	F07F6.4
WBGene00008975	F20D1.3
WBGene00009159	F26E4.4
WBGene00009404	F35C11.5
WBGene00009878	F49C12.9
WBGene00018925	F56A11.5
WBGene00010139	F56A8.3
WBGene00018953	F56C9.10
WBGene00010281	F58G11.3
WBGene00019124	F59E12.9
WBGene00017349	farl-11
WBGene00010645	fecl-1
WBGene00001499	fsn-1
WBGene00007534	fubl-1
WBGene00001510	fzr-1
WBGene00021238	gap-3
WBGene00001744	gars-1
WBGene00001580	gex-3
WBGene00001596	gld-2
WBGene00006936	glp-4
WBGene00002148	gon-14
WBGene00001653	gon-4
WBGene00013597	gpi-1
WBGene00001813	haf-3
WBGene00001978	hmp-1
WBGene00015463	hpo-9
WBGene00016250	hsp-110
WBGene00008780	hxk-1
WBGene00010317	idh-1
WBGene00021857	iffb-1
WBGene00011481	imp-2
WBGene00002083	inf-1
WBGene00012982	jmjd-2
WBGene00019504	K07H8.2
WBGene00002192	kin-4
WBGene00002250	lap-2
WBGene00020097	larp-1
WBGene00002251	lat-1
WBGene00003086	lst-4
WBGene00001569	meg-3
WBGene00016603	met-1
WBGene00003410	mrp-4
WBGene00003815	nars-1
WBGene00020719	natc-1
WBGene00003656	nhr-66
WBGene00011488	nra-2
WBGene00003818	nsf-1
WBGene00003827	ntl-4
WBGene00016139	ntl-9
WBGene00012344	ola-1
WBGene00003864	oma-1
WBGene00012650	orc-1
WBGene00006443	pak-2
WBGene00003912	pal-1
WBGene00012528	pap-1
WBGene00003918	par-3
WBGene00021636	pcaf-1
WBGene00019295	pfkb-1.2
WBGene00020375	pigv-1
WBGene00016739	pitr-1
WBGene00004046	plp-1
WBGene00022425	plst-1
WBGene00004075	pod-1
WBGene00006460	ppm-1.A
WBGene00009173	prom-1
WBGene00004208	ptc-1
WBGene00009126	pyk-1
WBGene00011505	pzf-1
WBGene00004266	rab-1
WBGene00004274	rab-11.1
WBGene00004304	ran-3
WBGene00004336	ret-1
WBGene00004373	rme-1
WBGene00004374	rme-2
WBGene00004378	rme-8
WBGene00008781	rpoa-2
WBGene00004755	sec-24.1
WBGene00004760	sel-2
WBGene00010056	smc-6
WBGene00013803	snx-13
WBGene00005023	sqv-5
WBGene00005025	sqv-7
WBGene00006406	srgp-1
WBGene00017245	srpa-72
WBGene00020437	stt-3
WBGene00020031	suco-1
WBGene00077732	szy-4
WBGene00020259	T05E7.3
WBGene00011507	T05H10.1
WBGene00020481	T13C2.6
WBGene00020695	T22F3.2
WBGene00006386	taf-5
WBGene00006523	tam-1
WBGene00015943	tiar-1
WBGene00016170	tmem-131
WBGene00006593	tol-1
WBGene00006607	tre-1
WBGene00022138	trpp-10
WBGene00006699	uba-1
WBGene00018586	ubxn-3
WBGene00006773	unc-37
WBGene00006776	unc-40
WBGene00007463	vgln-1
WBGene00013025	vha-13
WBGene00006916	vha-7
WBGene00014151	vps-15
WBGene00011625	vps-39
WBGene00006940	wee-1.3
WBGene00007513	wht-2
WBGene00022296	xpc-1
WBGene00012716	Y39E4B.5
WBGene00021506	Y41D4A.4
WBGene00021753	Y50D7A.3
WBGene00013270	Y57A10A.31
WBGene00022114	Y71F9AL.9
WBGene00022203	Y73B3A.1
WBGene00022508	ZC53.1
WBGene00020762	zer-1
WBGene00006975	zfp-1
WBGene00006996	zyg-11
WBGene00000101	aka-1
WBGene00015312	C01G8.1
WBGene00007681	C18D11.3
WBGene00016291	C31H1.8
WBGene00008330	C55A6.1
WBGene00012484	car-1
WBGene00000800	cars-1
WBGene00000377	cct-1
WBGene00000378	cct-2
WBGene00000387	cdc-25.2
WBGene00000772	cpb-3
WBGene00000838	cul-3
WBGene00008480	eif-2A
WBGene00001329	epn-1
WBGene00018249	F40H3.1
WBGene00009975	F53C11.5
WBGene00001574	gei-17
WBGene00020442	gen-1
WBGene00019259	H34C03.2
WBGene00009553	hinf-1
WBGene00002010	hsp-6
WBGene00013095	ing-3
WBGene00010731	K10C3.4
WBGene00002238	kars-1
WBGene00002263	lea-1
WBGene00002717	let-526
WBGene00002845	let-711
WBGene00003136	mau-2
WBGene00003162	mdh-2
WBGene00021534	mvk-1
WBGene00003559	ncl-1
WBGene00003598	nhl-2
WBGene00020549	nmt-1
WBGene00003795	npp-9
WBGene00003962	pdi-1
WBGene00004143	pqn-59
WBGene00004148	pqn-65
WBGene00004258	pyc-1
WBGene00020696	pygl-1
WBGene00011115	R07E5.7
WBGene00019989	R09F10.8
WBGene00011250	R11H6.2
WBGene00011306	R186.3
WBGene00004269	rab-6.1
WBGene00009245	rict-1
WBGene00012929	rsks-1
WBGene00013311	sec-61
WBGene00004762	sel-5
WBGene00011898	T21C9.13
WBGene00006617	tars-1
WBGene00015658	tsg-101
WBGene00007000	tufm-1
WBGene00006715	ubc-20
WBGene00019163	ubxn-6
WBGene00007428	wdr-20
WBGene00012908	Y46G5A.18
WBGene00021628	Y47D9A.1
WBGene00013557	Y75B8A.24
WBGene00044067	zipt-7.1
WBGene00022775	ZK616.5
WBGene00014096	ZK829.7
WBGene00006994	zyg-9
WBGene00000041	aco-2
WBGene00022037	acs-13
WBGene00017088	akir-1
WBGene00010419	atp-1
WBGene00007385	atp-5
WBGene00015928	C17H12.2
WBGene00007705	C25A1.1
WBGene00000301	cav-1
WBGene00000472	cey-1
WBGene00000465	cpg-1
WBGene00010428	dcn-1
WBGene00002297	ect-2
WBGene00007030	epc-1
WBGene00017548	F18A1.7
WBGene00022048	fln-1
WBGene00001748	gsp-2
WBGene00002005	hsp-1
WBGene00010478	K01G5.5
WBGene00002202	kin-19
WBGene00002245	lag-1
WBGene00003150	mbk-2
WBGene00003155	mcm-3
WBGene00003159	mcm-7
WBGene00003228	mex-1
WBGene00006437	mrck-1
WBGene00008218	nasp-2
WBGene00009119	ndk-1
WBGene00003794	npp-8
WBGene00011638	ostb-1
WBGene00003920	par-5
WBGene00003927	pas-6
WBGene00011232	pck-2
WBGene00004034	pkc-3
WBGene00004095	pqe-1
WBGene00020036	R12E2.11
WBGene00004357	rho-1
WBGene00004392	rnr-2
WBGene00004767	sel-10
WBGene00004782	set-2
WBGene00012550	spcs-2
WBGene00022235	sqd-1
WBGene00006604	tra-1
WBGene00007696	tram-1
WBGene00007028	trr-1
WBGene00006720	ubc-25
WBGene00018963	ucr-1
WBGene00006833	unc-108
WBGene00012471	Y17G7B.20
WBGene00012472	Y17G7B.21
WBGene00022127	yop-1
WBGene00013994	ZK524.4
WBGene00009772	ztf-7
WBGene00006439	ant-1.1
WBGene00000168	apx-1
WBGene00022702	cutc-1
WBGene00000865	cyb-1
WBGene00009098	ehbp-1
WBGene00008505	F01G4.6
WBGene00008948	F19B6.1
WBGene00017984	F32D1.5
WBGene00001747	gsp-1
WBGene00001994	hpk-1
WBGene00004132	ifet-1
WBGene00002074	ima-3
WBGene00002344	let-70
WBGene00009223	mdt-28
WBGene00003955	pcn-1
WBGene00004187	prp-8
WBGene00004214	ptp-2
WBGene00020683	ribo-1
WBGene00021420	trap-3
WBGene00006727	ubq-1
WBGene00006739	ulp-4
WBGene00021952	vha-19
WBGene00002078	xpo-1
WBGene00012762	Y41E3.1
WBGene00007588	C14C10.5
WBGene00000376	ccr-4
WBGene00000390	cdc-42
WBGene00002045	icd-1
WBGene00003777	nmy-2
WBGene00003793	npp-7
WBGene00004411	rpc-1
WBGene00021943	Y55F3BR.6

## Sheet: Table S2 DIOPT Analysis
Input Order	Search Term	Fly GeneID	FlyBaseID	Fly Symbol	Species 2	Worm GeneID	Worm Species Gene ID	Worm Symbol	Ensmbl ID (link HPA)	DIOPT Score	Weighted Score	Rank	Best Score	Best Score Reverse	Prediction Derived From	Alignment & Scores	Feedback	Gene Details
1	FBgn0259923	32646	FBgn0259923	Sep4	Worm	173233	WBGene00006793	unc-59		9	8.81	moderate	Yes	No	eggNOG, Isobase, OrthoDB, OMA, OrthoFinder, Phylome, RoundUp, SonicParanoid, SwiftOrtho		Add	G2F details (unc-59)
1	FBgn0259923	32646	FBgn0259923	Sep4	Worm	179976	WBGene00006795	unc-61		4	3.95	moderate	No	No	OrthoDB, Phylome, RoundUp, SwiftOrtho		Add	G2F details (unc-61)
1	FBgn0286516	41058	FBgn0286516	aqz		none found
2	FBgn0032859	35311	FBgn0032859	Arpc2	Worm	175247	WBGene00021170	arx-4		15	14.84	high	Yes	Yes	Compara, eggNOG, Homologene, OrthoDB, Domainoid, Hieranoid, Inparanoid, OMA, OrthoFinder, OrthoInspector, orthoMCL, Panther, Phylome, RoundUp, SonicParanoid		Add	G2F details (arx-4)
3	FBgn0000114	34648	FBgn0000114	bru1	Worm	173401	WBGene00001340	etr-1		11	10.87	moderate	Yes	No	Homologene, Isobase, OrthoDB, Domainoid, OrthoFinder, OrthoInspector, orthoMCL, Panther, Phylome, SonicParanoid, SwiftOrtho		Add	G2F details (etr-1)
3	FBgn0000114	34648	FBgn0000114	bru1	Worm	182722	WBGene00006807	unc-75		8	7.88	moderate	No	No	eggNOG, OrthoDB, TreeFam, Domainoid, OrthoFinder, Panther, Phylome, SonicParanoid		Add	G2F details (unc-75)
3	FBgn0000114	34648	FBgn0000114	bru1	Worm	174506	WBGene00001368	exc-7		2	1.91	low	No	No	Phylome, SwiftOrtho		Add	G2F details (exc-7)
3	FBgn0000114	34648	FBgn0000114	bru1	Worm	182350	WBGene00007396	rnp-9		2	1.91	low	No	No	Phylome, SwiftOrtho		Add	G2F details (rnp-9)
3	FBgn0000114	34648	FBgn0000114	bru1	Worm	181473	WBGene00003903	pab-2		2	1.91	low	No	No	Phylome, SwiftOrtho		Add	G2F details (pab-2)
3	FBgn0000114	34648	FBgn0000114	bru1	Worm	176922	WBGene00021921	rbm-39		2	1.91	low	No	No	Phylome, SwiftOrtho		Add	G2F details (rbm-39)
4	FBgn0000228	33757	FBgn0000228	Bsg25D	Worm	181354	WBGene00011444	noca-2		5	5.02	high	Yes	Yes	Compara, TreeFam, OrthoFinder, Panther, RoundUp		Add	G2F details (noca-2)
5	FBgn0043364	33224	FBgn0043364	cbt	Worm	188733	WBGene00011926	sptf-2		4	3.97	moderate	Yes	No	TreeFam, Panther, Phylome, SwiftOrtho		Add	G2F details (sptf-2)
5	FBgn0043364	33224	FBgn0043364	cbt	Worm	189783	WBGene00012735	sptf-3		2	2.01	low	No	No	Panther, Phylome		Add	G2F details (sptf-3)
5	FBgn0043364	33224	FBgn0043364	cbt	Worm	173366	WBGene00013970	klu-1		2	1.96	low	No	No	Inparanoid, Phylome		Add	G2F details (klu-1)
5	FBgn0043364	33224	FBgn0043364	cbt	Worm	181580	WBGene00007772	egrh-1		2	1.94	low	No	No	Phylome, RoundUp		Add	G2F details (egrh-1)
5	FBgn0043364	33224	FBgn0043364	cbt	Worm	175404	WBGene00018990	klf-1		2	1.91	low	No	No	Phylome, SwiftOrtho		Add	G2F details (klf-1)
5	FBgn0043364	33224	FBgn0043364	cbt	Worm	174830	WBGene00003015	lin-29		2	1.91	low	No	No	Phylome, SwiftOrtho		Add	G2F details (lin-29)
5	FBgn0043364	33224	FBgn0043364	cbt	Worm	191713	WBGene00003480	klf-3		2	1.91	low	No	No	Phylome, SwiftOrtho		Add	G2F details (klf-3)
6	FBgn0035720	38756	FBgn0035720	CG10077	Worm	179897	WBGene00010260	ddx-17		13	12.88	high	Yes	Yes	Compara, Isobase, Domainoid, Hieranoid, Inparanoid, OMA, OrthoFinder, OrthoInspector, orthoMCL, Panther, Phylome, RoundUp, SonicParanoid		Add	G2F details (ddx-17)
6	FBgn0035720	38756	FBgn0035720	CG10077	Worm	179855	WBGene00010280	rde-12		2	1.92	moderate	No	Yes	OMA, Phylome		Add	G2F details (rde-12)
6	FBgn0035720	38756	FBgn0035720	CG10077	Worm	172413	WBGene00019245	sacy-1		3	2.93	low	No	No	OrthoDB, OMA, Phylome		Add	G2F details (sacy-1)
6	FBgn0035720	38756	FBgn0035720	CG10077	Worm	175818	WBGene00017162	ddx-23		3	2.92	low	No	No	OrthoDB, Phylome, SwiftOrtho		Add	G2F details (ddx-23)
6	FBgn0035720	38756	FBgn0035720	CG10077	Worm	176943	WBGene00018776	ddx-46		3	2.92	low	No	No	OrthoDB, Phylome, SwiftOrtho		Add	G2F details (ddx-46)
6	FBgn0035720	38756	FBgn0035720	CG10077	Worm	175083	WBGene00013214	Y54G11A.3		3	2.86	low	No	No	Isobase, OrthoFinder, Phylome		Add	G2F details (Y54G11A.3)
6	FBgn0035720	38756	FBgn0035720	CG10077	Worm	172414	WBGene00001598	glh-1		2	1.92	low	No	No	OMA, Phylome		Add	G2F details (glh-1)
6	FBgn0035720	38756	FBgn0035720	CG10077	Worm	172223	WBGene00018890	F55F8.2		2	1.92	low	No	No	OMA, Phylome		Add	G2F details (F55F8.2)
6	FBgn0035720	38756	FBgn0035720	CG10077	Worm	186756	WBGene00019219	H20J04.4		2	1.92	low	No	No	OMA, Phylome		Add	G2F details (H20J04.4)
6	FBgn0035720	38756	FBgn0035720	CG10077	Worm	175469	WBGene00008119	C46F11.4		2	1.92	low	No	No	OrthoDB, Phylome		Add	G2F details (C46F11.4)
6	FBgn0035720	38756	FBgn0035720	CG10077	Worm	176321	WBGene00012059	T26G10.1		2	1.92	low	No	No	OMA, Phylome		Add	G2F details (T26G10.1)
6	FBgn0035720	38756	FBgn0035720	CG10077	Worm	171888	WBGene00006888	vbh-1		2	1.92	low	No	No	OMA, Phylome		Add	G2F details (vbh-1)
6	FBgn0035720	38756	FBgn0035720	CG10077	Worm	190611	WBGene00002244	laf-1		2	1.92	low	No	No	OMA, Phylome		Add	G2F details (laf-1)
6	FBgn0035720	38756	FBgn0035720	CG10077	Worm	171941	WBGene00001601	glh-4		2	1.91	low	No	No	Phylome, SwiftOrtho		Add	G2F details (glh-4)
6	FBgn0035720	38756	FBgn0035720	CG10077	Worm	177054	WBGene00022378	Y94H6A.5		2	1.91	low	No	No	Phylome, SwiftOrtho		Add	G2F details (Y94H6A.5)
6	FBgn0035720	38756	FBgn0035720	CG10077	Worm	186440	WBGene00018997	F57B9.3		2	1.91	low	No	No	Phylome, SwiftOrtho		Add	G2F details (F57B9.3)
6	FBgn0035720	38756	FBgn0035720	CG10077	Worm	172245	WBGene00001600	glh-3		2	1.91	low	No	No	Phylome, SwiftOrtho		Add	G2F details (glh-3)
6	FBgn0035720	38756	FBgn0035720	CG10077	Worm	175966	WBGene00002083	inf-1		2	1.91	low	No	No	Phylome, SwiftOrtho		Add	G2F details (inf-1)
6	FBgn0035720	38756	FBgn0035720	CG10077	Worm	173432	WBGene00016073	C24H12.4		2	1.91	low	No	No	Phylome, SwiftOrtho		Add	G2F details (C24H12.4)
6	FBgn0035720	38756	FBgn0035720	CG10077	Worm	171743	WBGene00022148	ddx-27		2	1.91	low	No	No	Phylome, SwiftOrtho		Add	G2F details (ddx-27)
6	FBgn0035720	38756	FBgn0035720	CG10077	Worm	176913	WBGene00021938	Y55F3BR.1		2	1.91	low	No	No	Phylome, SwiftOrtho		Add	G2F details (Y55F3BR.1)
6	FBgn0035720	38756	FBgn0035720	CG10077	Worm	172954	WBGene00015232	B0511.6		2	1.91	low	No	No	Phylome, SwiftOrtho		Add	G2F details (B0511.6)
6	FBgn0035720	38756	FBgn0035720	CG10077	Worm	172258	WBGene00018007	F33D11.10		2	1.91	low	No	No	Phylome, SwiftOrtho		Add	G2F details (F33D11.10)
6	FBgn0035720	38756	FBgn0035720	CG10077	Worm	171810	WBGene00021277	ddx-10		2	1.91	low	No	No	Phylome, SwiftOrtho		Add	G2F details (ddx-10)
6	FBgn0035720	38756	FBgn0035720	CG10077	Worm	172361	WBGene00001599	glh-2		2	1.91	low	No	No	Phylome, SwiftOrtho		Add	G2F details (glh-2)
6	FBgn0035720	38756	FBgn0035720	CG10077	Worm	190485	WBGene00022029	Y65B4A.6		2	1.91	low	No	No	Phylome, SwiftOrtho		Add	G2F details (Y65B4A.6)
6	FBgn0035720	38756	FBgn0035720	CG10077	Worm	174418	WBGene00011580	ddx-19		2	1.91	low	No	No	Phylome, SwiftOrtho		Add	G2F details (ddx-19)
7	FBgn0036212	39337	FBgn0036212	CG11597	Worm	176657	WBGene00004085	pph-4.1		9	8.82	moderate	Yes	No	Compara, eggNOG, OrthoDB, TreeFam, OMA, OrthoFinder, Panther, Phylome, SwiftOrtho		Add	G2F details (pph-4.1)
7	FBgn0036212	39337	FBgn0036212	CG11597	Worm	176663	WBGene00004086	pph-4.2		7	6.96	moderate	No	No	Compara, OrthoDB, OMA, OrthoFinder, Panther, Phylome, SwiftOrtho		Add	G2F details (pph-4.2)
7	FBgn0036212	39337	FBgn0036212	CG11597	Worm	178117	WBGene00002363	let-92		6	5.78	moderate	No	No	eggNOG, Isobase, OrthoDB, OMA, OrthoFinder, Phylome		Add	G2F details (let-92)
7	FBgn0036212	39337	FBgn0036212	CG11597	Worm	183199	WBGene00007922	pph-6		5	4.83	moderate	No	No	eggNOG, OrthoDB, OMA, OrthoFinder, Phylome		Add	G2F details (pph-6)
7	FBgn0036212	39337	FBgn0036212	CG11597	Worm	3564807	WBGene00001748	gsp-2		5	4.82	moderate	No	No	eggNOG, OMA, OrthoFinder, Phylome, SwiftOrtho		Add	G2F details (gsp-2)
7	FBgn0036212	39337	FBgn0036212	CG11597	Worm	172082	WBGene00021113	gsp-3		5	4.82	moderate	No	No	eggNOG, OMA, OrthoFinder, Phylome, SwiftOrtho		Add	G2F details (gsp-3)
7	FBgn0036212	39337	FBgn0036212	CG11597	Worm	178923	WBGene00016081	C25A6.1		5	4.82	moderate	No	No	eggNOG, OMA, OrthoFinder, Phylome, SwiftOrtho		Add	G2F details (C25A6.1)
7	FBgn0036212	39337	FBgn0036212	CG11597	Worm	174561	WBGene00009948	F52H3.6		5	4.82	moderate	No	No	eggNOG, OMA, OrthoFinder, Phylome, SwiftOrtho		Add	G2F details (F52H3.6)
7	FBgn0036212	39337	FBgn0036212	CG11597	Worm	182476	WBGene00015661	C09H5.7		5	4.82	moderate	No	No	eggNOG, OMA, OrthoFinder, Phylome, SwiftOrtho		Add	G2F details (C09H5.7)
7	FBgn0036212	39337	FBgn0036212	CG11597	Worm	182242	WBGene00004083	pph-1		5	4.82	moderate	No	No	eggNOG, OMA, OrthoFinder, Phylome, SwiftOrtho		Add	G2F details (pph-1)
7	FBgn0036212	39337	FBgn0036212	CG11597	Worm	191467	WBGene00014158	ZK938.1		5	4.82	moderate	No	No	eggNOG, OMA, OrthoFinder, Phylome, SwiftOrtho		Add	G2F details (ZK938.1)
7	FBgn0036212	39337	FBgn0036212	CG11597	Worm	186051	WBGene00009893	F49E11.7		5	4.72	moderate	No	No	eggNOG, OMA, orthoMCL, Phylome, SwiftOrtho		Add	G2F details (F49E11.7)
7	FBgn0036212	39337	FBgn0036212	CG11597	Worm	185677	WBGene00018359	F42G8.8		5	4.72	moderate	No	No	eggNOG, OMA, orthoMCL, Phylome, SwiftOrtho		Add	G2F details (F42G8.8)
7	FBgn0036212	39337	FBgn0036212	CG11597	Worm	177485	WBGene00022617	ZC477.2		5	4.72	moderate	No	No	eggNOG, OMA, orthoMCL, Phylome, SwiftOrtho		Add	G2F details (ZC477.2)
7	FBgn0036212	39337	FBgn0036212	CG11597	Worm	175880	WBGene00016010	C23G10.1		4	3.92	moderate	No	No	OMA, OrthoFinder, Phylome, SwiftOrtho		Add	G2F details (C23G10.1)
7	FBgn0036212	39337	FBgn0036212	CG11597	Worm	190550	WBGene00013476	Y69E1A.4		4	3.91	moderate	No	No	eggNOG, OMA, OrthoFinder, SwiftOrtho		Add	G2F details (Y69E1A.4)
7	FBgn0036212	39337	FBgn0036212	CG11597	Worm	3565302	WBGene00044347	Y71G12B.30		4	3.91	moderate	No	No	eggNOG, OMA, OrthoFinder, SwiftOrtho		Add	G2F details (Y71G12B.30)
7	FBgn0036212	39337	FBgn0036212	CG11597	Worm	188880	WBGene00012008	T25B9.2		4	3.91	moderate	No	No	eggNOG, OMA, OrthoFinder, SwiftOrtho		Add	G2F details (T25B9.2)
7	FBgn0036212	39337	FBgn0036212	CG11597	Worm	184915	WBGene00009101	F25B3.4		4	3.82	moderate	No	No	eggNOG, OMA, OrthoFinder, Phylome		Add	G2F details (F25B3.4)
7	FBgn0036212	39337	FBgn0036212	CG11597	Worm	177489	WBGene00016398	C34D4.2		4	3.82	moderate	No	No	eggNOG, OMA, OrthoFinder, Phylome		Add	G2F details (C34D4.2)
7	FBgn0036212	39337	FBgn0036212	CG11597	Worm	184887	WBGene00009079	F23B12.1		4	3.82	moderate	No	No	eggNOG, OMA, OrthoFinder, Phylome		Add	G2F details (F23B12.1)
7	FBgn0036212	39337	FBgn0036212	CG11597	Worm	171960	WBGene00020187	gsp-4		4	3.82	moderate	No	No	eggNOG, OMA, OrthoFinder, Phylome		Add	G2F details (gsp-4)
7	FBgn0036212	39337	FBgn0036212	CG11597	Worm	178340	WBGene00008124	C47A4.3		4	3.82	moderate	No	No	eggNOG, OMA, OrthoFinder, Phylome		Add	G2F details (C47A4.3)
7	FBgn0036212	39337	FBgn0036212	CG11597	Worm	174933	WBGene00010265	F58G1.3		4	3.82	moderate	No	No	eggNOG, OMA, OrthoFinder, Phylome		Add	G2F details (F58G1.3)
7	FBgn0036212	39337	FBgn0036212	CG11597	Worm	174626	WBGene00007354	C06A1.3		4	3.82	moderate	No	No	eggNOG, OMA, OrthoFinder, Phylome		Add	G2F details (C06A1.3)
7	FBgn0036212	39337	FBgn0036212	CG11597	Worm	184829	WBGene00009054	F22D6.9		4	3.82	moderate	No	No	eggNOG, OMA, OrthoFinder, Phylome		Add	G2F details (F22D6.9)
7	FBgn0036212	39337	FBgn0036212	CG11597	Worm	182860	WBGene00007700	C24H11.2		4	3.82	moderate	No	No	eggNOG, OMA, Phylome, SwiftOrtho		Add	G2F details (C24H11.2)
7	FBgn0036212	39337	FBgn0036212	CG11597	Worm	172328	WBGene00017817	F26B1.5		4	3.81	moderate	No	No	eggNOG, OMA, orthoMCL, SwiftOrtho		Add	G2F details (F26B1.5)
7	FBgn0036212	39337	FBgn0036212	CG11597	Worm	188557	WBGene00011808	T16G12.7		4	3.81	moderate	No	No	eggNOG, OrthoFinder, Phylome, SwiftOrtho		Add	G2F details (T16G12.7)
7	FBgn0036212	39337	FBgn0036212	CG11597	Worm	191296	WBGene00022710	ZK354.9		4	3.81	moderate	No	No	eggNOG, OrthoFinder, Phylome, SwiftOrtho		Add	G2F details (ZK354.9)
7	FBgn0036212	39337	FBgn0036212	CG11597	Worm	184725	WBGene00017636	F20D6.6		3	2.81	moderate	No	Yes	eggNOG, Phylome, SwiftOrtho		Add	G2F details (F20D6.6)
7	FBgn0036212	39337	FBgn0036212	CG11597	Worm	179486	WBGene00001747	gsp-1		3	2.92	low	No	No	OMA, OrthoFinder, Phylome		Add	G2F details (gsp-1)
7	FBgn0036212	39337	FBgn0036212	CG11597	Worm	189799	WBGene00012741	Y40H4A.2		3	2.91	low	No	No	eggNOG, OMA, SwiftOrtho		Add	G2F details (Y40H4A.2)
7	FBgn0036212	39337	FBgn0036212	CG11597	Worm	177208	WBGene00019951	R08C7.8		3	2.91	low	No	No	eggNOG, OMA, SwiftOrtho		Add	G2F details (R08C7.8)
7	FBgn0036212	39337	FBgn0036212	CG11597	Worm	182859	WBGene00007699	C24H11.1		3	2.82	low	No	No	eggNOG, OMA, Phylome		Add	G2F details (C24H11.1)
7	FBgn0036212	39337	FBgn0036212	CG11597	Worm	177943	WBGene00006527	tax-6		2	1.92	low	No	No	OMA, Phylome		Add	G2F details (tax-6)
7	FBgn0036212	39337	FBgn0036212	CG11597	Worm	180263	WBGene00012665	pph-5		2	1.91	low	No	No	Phylome, SwiftOrtho		Add	G2F details (pph-5)
7	FBgn0036212	39337	FBgn0036212	CG11597	Worm	175257	WBGene00003969	pef-1		2	1.91	low	No	No	OrthoFinder, Phylome		Add	G2F details (pef-1)
7	FBgn0036212	39337	FBgn0036212	CG11597	Worm	187692	WBGene00011133	R08A2.2		2	1.91	low	No	No	eggNOG, OMA		Add	G2F details (R08A2.2)
7	FBgn0036212	39337	FBgn0036212	CG11597	Worm	185726	WBGene00018410	F44B9.9		2	1.9	low	No	No	eggNOG, SwiftOrtho		Add	G2F details (F44B9.9)
7	FBgn0036212	39337	FBgn0036212	CG11597	Worm	183037	WBGene00016239	C30A5.4		2	1.9	low	No	No	eggNOG, SwiftOrtho		Add	G2F details (C30A5.4)
7	FBgn0036212	39337	FBgn0036212	CG11597	Worm	176075	WBGene00020053	R13A5.11		2	1.81	low	No	No	eggNOG, Phylome		Add	G2F details (R13A5.11)
7	FBgn0036212	39337	FBgn0036212	CG11597	Worm	174684	WBGene00010992	R03D7.8		2	1.81	low	No	No	eggNOG, Phylome		Add	G2F details (R03D7.8)
8	FBgn0035270	38227	FBgn0035270	CG13933	Worm	179231	WBGene00018482	F45F2.10		1	1.1	low	Yes	Yes	Panther		Add	G2F details (F45F2.10)
8	FBgn0035270	38227	FBgn0035270	CG13933	Worm	177366	WBGene00006780	unc-44		1	0.91	low	Yes	No	Phylome		Add	G2F details (unc-44)
9	FBgn0023515	31139	FBgn0023515	CG14814	Worm	175850	WBGene00022694	gcna-1		11	10.73	high	Yes	Yes	Compara, eggNOG, TreeFam, Domainoid, OrthoFinder, OrthoInspector, orthoMCL, Panther, Phylome, RoundUp, SonicParanoid		Add	G2F details (gcna-1)
9	FBgn0023526	31217	FBgn0023526	CG2865		none found
9	FBgn0051998	43774	FBgn0051998	CG31998		none found
9	FBgn0052756	318193	FBgn0052756	CG32756		none found
9	FBgn0034742	37579	FBgn0034742	CG4294		none found
10	FBgn0263110	38505	FBgn0263110	CG43367	Worm	181379	WBGene00011361	lyst-1		3	3.01	moderate	Yes	No	eggNOG, OrthoDB, Panther		Add	G2F details (lyst-1)
10	FBgn0263110	38505	FBgn0263110	CG43367	Worm	3565037	WBGene00018672	sorf-2		3	2.82	moderate	Yes	No	eggNOG, OrthoDB, Phylome		Add	G2F details (sorf-2)
10	FBgn0263110	38505	FBgn0263110	CG43367	Worm	178220	WBGene00007752	wdfy-3		2	1.92	low	No	No	OrthoDB, Phylome		Add	G2F details (wdfy-3)
10	FBgn0263110	38505	FBgn0263110	CG43367	Worm	175606	WBGene00004760	sel-2		2	1.81	low	No	No	eggNOG, Phylome		Add	G2F details (sel-2)
11	FBgn0038491	42079	FBgn0038491	CG5292	Worm	178281	WBGene00010436	JC8.4		18	17.75	high	Yes	Yes	Compara, eggNOG, Homologene, Isobase, OrthoDB, TreeFam, Domainoid, Hieranoid, Inparanoid, OMA, OrthoFinder, OrthoInspector, orthoMCL, Panther, Phylome, RoundUp, SonicParanoid, SwiftOrtho		Add	G2F details (JC8.4)
11	FBgn0038491	42079	FBgn0038491	CG5292	Worm	176533	WBGene00012968	Y48A6B.7		5	4.78	moderate	No	Yes	eggNOG, OrthoDB, TreeFam, OrthoFinder, Phylome		Add	G2F details (Y48A6B.7)
11	FBgn0038491	42079	FBgn0038491	CG5292	Worm	260136	WBGene00020052	R13A5.10		5	4.78	moderate	No	Yes	eggNOG, OrthoDB, TreeFam, OrthoFinder, Phylome		Add	G2F details (R13A5.10)
11	FBgn0038491	42079	FBgn0038491	CG5292	Worm	176551	WBGene00012927	Y47D3A.14		2	1.81	low	No	No	eggNOG, Phylome		Add	G2F details (Y47D3A.14)
12	FBgn0036104	39218	FBgn0036104	CG6418	Worm	175469	WBGene00008119	C46F11.4		17	16.75	high	Yes	Yes	Compara, eggNOG, Homologene, Isobase, OrthoDB, TreeFam, Domainoid, Hieranoid, Inparanoid, OMA, OrthoFinder, OrthoInspector, orthoMCL, Panther, Phylome, RoundUp, SonicParanoid		Add	G2F details (C46F11.4)
12	FBgn0036104	39218	FBgn0036104	CG6418	Worm	176943	WBGene00018776	ddx-46		4	3.88	moderate	No	No	OrthoDB, TreeFam, Phylome, SwiftOrtho		Add	G2F details (ddx-46)
12	FBgn0036104	39218	FBgn0036104	CG6418	Worm	186440	WBGene00018997	F57B9.3		2	1.91	low	No	No	Phylome, SwiftOrtho		Add	G2F details (F57B9.3)
12	FBgn0036104	39218	FBgn0036104	CG6418	Worm	172245	WBGene00001600	glh-3		2	1.91	low	No	No	Phylome, SwiftOrtho		Add	G2F details (glh-3)
12	FBgn0036104	39218	FBgn0036104	CG6418	Worm	175966	WBGene00002083	inf-1		2	1.91	low	No	No	Phylome, SwiftOrtho		Add	G2F details (inf-1)
12	FBgn0036104	39218	FBgn0036104	CG6418	Worm	173432	WBGene00016073	C24H12.4		2	1.91	low	No	No	Phylome, SwiftOrtho		Add	G2F details (C24H12.4)
12	FBgn0036104	39218	FBgn0036104	CG6418	Worm	171743	WBGene00022148	ddx-27		2	1.91	low	No	No	Phylome, SwiftOrtho		Add	G2F details (ddx-27)
12	FBgn0036104	39218	FBgn0036104	CG6418	Worm	172361	WBGene00001599	glh-2		2	1.91	low	No	No	Phylome, SwiftOrtho		Add	G2F details (glh-2)
12	FBgn0036104	39218	FBgn0036104	CG6418	Worm	171810	WBGene00021277	ddx-10		2	1.91	low	No	No	Phylome, SwiftOrtho		Add	G2F details (ddx-10)
12	FBgn0036104	39218	FBgn0036104	CG6418	Worm	171941	WBGene00001601	glh-4		2	1.91	low	No	No	Phylome, SwiftOrtho		Add	G2F details (glh-4)
12	FBgn0036104	39218	FBgn0036104	CG6418	Worm	177054	WBGene00022378	Y94H6A.5		2	1.91	low	No	No	Phylome, SwiftOrtho		Add	G2F details (Y94H6A.5)
12	FBgn0036104	39218	FBgn0036104	CG6418	Worm	175818	WBGene00017162	ddx-23		2	1.91	low	No	No	Phylome, SwiftOrtho		Add	G2F details (ddx-23)
12	FBgn0036104	39218	FBgn0036104	CG6418	Worm	172954	WBGene00015232	B0511.6		2	1.91	low	No	No	Phylome, SwiftOrtho		Add	G2F details (B0511.6)
12	FBgn0036104	39218	FBgn0036104	CG6418	Worm	172258	WBGene00018007	F33D11.10		2	1.91	low	No	No	Phylome, SwiftOrtho		Add	G2F details (F33D11.10)
12	FBgn0036104	39218	FBgn0036104	CG6418	Worm	190485	WBGene00022029	Y65B4A.6		2	1.91	low	No	No	Phylome, SwiftOrtho		Add	G2F details (Y65B4A.6)
12	FBgn0036104	39218	FBgn0036104	CG6418	Worm	174418	WBGene00011580	ddx-19		2	1.91	low	No	No	Phylome, SwiftOrtho		Add	G2F details (ddx-19)
13	FBgn0034179	36911	FBgn0034179	CG6805	Worm	183643	WBGene00086546	cil-1		9	8.94	high	Yes	Yes	eggNOG, OrthoDB, TreeFam, Hieranoid, Inparanoid, OMA, OrthoFinder, Panther, Phylome		Add	G2F details (cil-1)
13	FBgn0034179	36911	FBgn0034179	CG6805	Worm	177970	WBGene00012016	inpp-1		3	3.01	low	No	No	Panther, Phylome, SwiftOrtho		Add	G2F details (inpp-1)
13	FBgn0034179	36911	FBgn0034179	CG6805	Worm	172822	WBGene00007620	ocrl-1		2	1.91	low	No	No	Phylome, SwiftOrtho		Add	G2F details (ocrl-1)
13	FBgn0034179	36911	FBgn0034179	CG6805	Worm	178284	WBGene00006763	unc-26		2	1.91	low	No	No	Phylome, SwiftOrtho		Add	G2F details (unc-26)
13	FBgn0036165	39284	FBgn0036165	chrb		none found
14	FBgn0000384	3355131	FBgn0000384	cta	Worm	181157	WBGene00001674	gpa-12		16	15.8	high	Yes	Yes	Compara, eggNOG, OrthoDB, TreeFam, Domainoid, Hieranoid, Inparanoid, OMA, OrthoFinder, OrthoInspector, orthoMCL, Panther, Phylome, RoundUp, SonicParanoid, SwiftOrtho		Add	G2F details (gpa-12)
14	FBgn0000384	3355131	FBgn0000384	cta	Worm	179806	WBGene00003850	odr-3		6	5.83	moderate	No	No	eggNOG, OrthoDB, OMA, Phylome, SonicParanoid, SwiftOrtho		Add	G2F details (odr-3)
14	FBgn0000384	3355131	FBgn0000384	cta	Worm	177931	WBGene00001669	gpa-7		6	5.83	moderate	No	No	eggNOG, OrthoDB, OMA, Phylome, SonicParanoid, SwiftOrtho		Add	G2F details (gpa-7)
14	FBgn0000384	3355131	FBgn0000384	cta	Worm	179319	WBGene00001665	gpa-3		6	5.83	moderate	No	No	eggNOG, OrthoDB, OMA, Phylome, SonicParanoid, SwiftOrtho		Add	G2F details (gpa-3)
14	FBgn0000384	3355131	FBgn0000384	cta	Worm	180527	WBGene00001667	gpa-5		5	4.83	moderate	No	No	eggNOG, OrthoDB, OMA, Phylome, SwiftOrtho		Add	G2F details (gpa-5)
14	FBgn0000384	3355131	FBgn0000384	cta	Worm	176865	WBGene00001666	gpa-4		5	4.83	moderate	No	No	eggNOG, OrthoDB, OMA, Phylome, SonicParanoid		Add	G2F details (gpa-4)
14	FBgn0000384	3355131	FBgn0000384	cta	Worm	171675	WBGene00001678	gpa-16		5	4.83	moderate	No	No	eggNOG, OrthoDB, OMA, Phylome, SonicParanoid		Add	G2F details (gpa-16)
14	FBgn0000384	3355131	FBgn0000384	cta	Worm	172505	WBGene00001648	goa-1		5	4.83	moderate	No	No	eggNOG, OrthoDB, OMA, Phylome, SonicParanoid		Add	G2F details (goa-1)
14	FBgn0000384	3355131	FBgn0000384	cta	Worm	172645	WBGene00001677	gpa-15		5	4.83	moderate	No	No	eggNOG, OrthoDB, OMA, Phylome, SonicParanoid		Add	G2F details (gpa-15)
14	FBgn0000384	3355131	FBgn0000384	cta	Worm	179219	WBGene00001664	gpa-2		5	4.83	moderate	No	No	eggNOG, OrthoDB, OMA, Phylome, SonicParanoid		Add	G2F details (gpa-2)
14	FBgn0000384	3355131	FBgn0000384	cta	Worm	179731	WBGene00001670	gpa-8		5	4.83	moderate	No	No	eggNOG, OrthoDB, OMA, Phylome, SonicParanoid		Add	G2F details (gpa-8)
14	FBgn0000384	3355131	FBgn0000384	cta	Worm	171751	WBGene00001196	egl-30		4	3.93	moderate	No	No	OrthoDB, OMA, Phylome, SonicParanoid		Add	G2F details (egl-30)
14	FBgn0000384	3355131	FBgn0000384	cta	Worm	191659	WBGene00001671	gpa-9		4	3.93	moderate	No	No	OrthoDB, OMA, Phylome, SwiftOrtho		Add	G2F details (gpa-9)
14	FBgn0000384	3355131	FBgn0000384	cta	Worm	179546	WBGene00001663	gpa-1		4	3.93	moderate	No	No	OrthoDB, OMA, Phylome, SonicParanoid		Add	G2F details (gpa-1)
14	FBgn0000384	3355131	FBgn0000384	cta	Worm	172269	WBGene00001676	gpa-14		4	3.93	moderate	No	No	OrthoDB, OMA, Phylome, SwiftOrtho		Add	G2F details (gpa-14)
14	FBgn0000384	3355131	FBgn0000384	cta	Worm	181442	WBGene00001668	gpa-6		4	3.83	moderate	No	No	eggNOG, OrthoDB, OMA, Phylome		Add	G2F details (gpa-6)
14	FBgn0000384	3355131	FBgn0000384	cta	Worm	179075	WBGene00001672	gpa-10		4	3.83	moderate	No	No	eggNOG, OrthoDB, OMA, Phylome		Add	G2F details (gpa-10)
14	FBgn0000384	3355131	FBgn0000384	cta	Worm	179746	WBGene00001675	gpa-13		3	2.93	low	No	No	OrthoDB, OMA, Phylome		Add	G2F details (gpa-13)
14	FBgn0000384	3355131	FBgn0000384	cta	Worm	173759	WBGene00001673	gpa-11		3	2.93	low	No	No	OrthoDB, OMA, Phylome		Add	G2F details (gpa-11)
14	FBgn0000384	3355131	FBgn0000384	cta	Worm	171687	WBGene00001745	gsa-1		3	2.82	low	No	No	eggNOG, OrthoDB, Phylome		Add	G2F details (gsa-1)
14	FBgn0000384	3355131	FBgn0000384	cta	Worm	189161	WBGene00020997	gpa-18		2	1.81	low	No	No	eggNOG, Phylome		Add	G2F details (gpa-18)
14	FBgn0000384	3355131	FBgn0000384	cta	Worm	175377	WBGene00022196	gpa-17		2	1.81	low	No	No	eggNOG, Phylome		Add	G2F details (gpa-17)
14	FBgn0086251	35380	FBgn0086251	del		none found
15	FBgn0032363	34573	FBgn0032363	Dlg5	Worm	177860	WBGene00009678	magu-4		8	8.02	high	Yes	Yes	Compara, OrthoDB, Inparanoid, OrthoFinder, orthoMCL, Panther, RoundUp, SonicParanoid		Add	G2F details (magu-4)
15	FBgn0032363	34573	FBgn0032363	Dlg5	Worm	179475	WBGene00011890	mics-1		2	1.81	moderate	No	Yes	eggNOG, Phylome		Add	G2F details (mics-1)
15	FBgn0032363	34573	FBgn0032363	Dlg5	Worm	173316	WBGene00013683	zoo-1		2	1.91	low	No	No	Domainoid, Phylome		Add	G2F details (zoo-1)
15	FBgn0032363	34573	FBgn0032363	Dlg5	Worm	183676	WBGene00016841	magu-3		2	1.81	low	No	No	eggNOG, Phylome		Add	G2F details (magu-3)
15	FBgn0032363	34573	FBgn0032363	Dlg5	Worm	3565703	WBGene00006467	magu-2		2	1.81	low	No	No	eggNOG, Phylome		Add	G2F details (magu-2)
15	FBgn0032363	34573	FBgn0032363	Dlg5	Worm	190302	WBGene00021914	magu-1		2	1.81	low	No	No	eggNOG, Phylome		Add	G2F details (magu-1)
16	FBgn0010583	33262	FBgn0010583	dock	Worm	180690	WBGene00006410	nck-1		13	12.94	high	Yes	Yes	Compara, OrthoDB, Domainoid, Hieranoid, Inparanoid, OMA, OrthoFinder, OrthoInspector, orthoMCL, Panther, Phylome, RoundUp, SonicParanoid		Add	G2F details (nck-1)
17	FBgn0024996	31256	FBgn0024996	eIF2Bbeta	Worm	173067	WBGene00012950	eif-2Bbeta		14	13.79	high	Yes	Yes	Compara, eggNOG, Isobase, OrthoDB, Domainoid, Hieranoid, Inparanoid, OMA, OrthoFinder, OrthoInspector, orthoMCL, Panther, Phylome, RoundUp		Add	G2F details (eif-2Bbeta)
17	FBgn0024996	31256	FBgn0024996	eIF2Bbeta	Worm	176348	WBGene00014221	eif-2Balpha		2	1.81	low	No	No	eggNOG, Phylome		Add	G2F details (eif-2Balpha)
18	FBgn0260634	42819	FBgn0260634	eIF4G2	Worm	174322	WBGene00002066	ifg-1		5	5.08	moderate	Yes	No	Compara, Domainoid, Inparanoid, OrthoFinder, Panther		Add	G2F details (ifg-1)
18	FBgn0000615	37345	FBgn0000615	exu		none found
19	FBgn0037913	3772232	FBgn0037913	fabp	Worm	191701	WBGene00002259	lbp-7		14	13.76	high	Yes	Yes	Compara, eggNOG, TreeFam, Domainoid, Hieranoid, Inparanoid, OMA, OrthoFinder, OrthoInspector, orthoMCL, Panther, Phylome, SonicParanoid, SwiftOrtho		Add	G2F details (lbp-7)
19	FBgn0037913	3772232	FBgn0037913	fabp	Worm	188761	WBGene00002260	lbp-8		14	13.76	high	Yes	Yes	Compara, eggNOG, TreeFam, Domainoid, Hieranoid, Inparanoid, OMA, OrthoFinder, OrthoInspector, orthoMCL, Panther, Phylome, SonicParanoid, SwiftOrtho		Add	G2F details (lbp-8)
19	FBgn0037913	3772232	FBgn0037913	fabp	Worm	191700	WBGene00002257	lbp-5		13	12.86	moderate	No	Yes	eggNOG, TreeFam, Domainoid, Hieranoid, Inparanoid, OMA, OrthoFinder, OrthoInspector, orthoMCL, Panther, Phylome, RoundUp, SonicParanoid		Add	G2F details (lbp-5)
19	FBgn0037913	3772232	FBgn0037913	fabp	Worm	172390	WBGene00002258	lbp-6		12	11.9	moderate	No	Yes	eggNOG, Domainoid, Hieranoid, Inparanoid, OMA, OrthoFinder, OrthoInspector, orthoMCL, Panther, Phylome, RoundUp, SonicParanoid		Add	G2F details (lbp-6)
19	FBgn0037913	3772232	FBgn0037913	fabp	Worm	178686	WBGene00021486	lbp-9		8	7.95	moderate	No	Yes	Compara, OMA, OrthoFinder, OrthoInspector, Panther, Phylome, SonicParanoid, SwiftOrtho		Add	G2F details (lbp-9)
19	FBgn0037913	3772232	FBgn0037913	fabp	Worm	179161	WBGene00002256	lbp-4		2	1.81	moderate	No	Yes	eggNOG, Phylome		Add	G2F details (lbp-4)
19	FBgn0037913	3772232	FBgn0037913	fabp	Worm	180617	WBGene00002254	lbp-2		2	1.81	moderate	No	Yes	eggNOG, Phylome		Add	G2F details (lbp-2)
19	FBgn0037913	3772232	FBgn0037913	fabp	Worm	180616	WBGene00002253	lbp-1		2	1.81	moderate	No	Yes	eggNOG, Phylome		Add	G2F details (lbp-1)
20	FBgn0005695	35864	FBgn0005695	gcl	Worm	190457	WBGene00013382	gcl-1		16	15.84	high	Yes	Yes	Compara, eggNOG, Homologene, OrthoDB, Domainoid, Hieranoid, Inparanoid, OMA, OrthoFinder, OrthoInspector, orthoMCL, Panther, Phylome, RoundUp, SonicParanoid, SwiftOrtho		Add	G2F details (gcl-1)
20	FBgn0029686	31348	FBgn0029686	Glos		none found
21	FBgn0260399	45969	FBgn0260399	gwl	Worm	187456	WBGene00010883	M7.7		2	1.91	moderate	Yes	No	Phylome, SwiftOrtho		Add	G2F details (M7.7)
22	FBgn0259824	39747	FBgn0259824	Hip14	Worm	181109	WBGene00044071	dhhc-14		13	13.01	high	Yes	Yes	Homologene, OrthoDB, Hieranoid, Inparanoid, OMA, OrthoFinder, OrthoInspector, orthoMCL, Panther, Phylome, RoundUp, SonicParanoid, SwiftOrtho		Add	G2F details (dhhc-14)
22	FBgn0259824	39747	FBgn0259824	Hip14	Worm	186797	WBGene00019257	dhhc-13		12	11.74	moderate	No	Yes	eggNOG, Isobase, OrthoDB, TreeFam, OMA, OrthoFinder, OrthoInspector, orthoMCL, Panther, Phylome, SonicParanoid, SwiftOrtho		Add	G2F details (dhhc-13)
22	FBgn0259824	39747	FBgn0259824	Hip14	Worm	3565514	WBGene00004964	spe-10		3	2.81	low	No	No	eggNOG, Phylome, SwiftOrtho		Add	G2F details (spe-10)
22	FBgn0259824	39747	FBgn0259824	Hip14	Worm	178158	WBGene00010892	dhhc-6		3	2.81	low	No	No	eggNOG, Phylome, SwiftOrtho		Add	G2F details (dhhc-6)
22	FBgn0259824	39747	FBgn0259824	Hip14	Worm	176731	WBGene00012718	dhhc-8		3	2.81	low	No	No	eggNOG, Phylome, SwiftOrtho		Add	G2F details (dhhc-8)
22	FBgn0259824	39747	FBgn0259824	Hip14	Worm	191420	WBGene00014075	dhhc-4		2	1.91	low	No	No	Phylome, SwiftOrtho		Add	G2F details (dhhc-4)
22	FBgn0259824	39747	FBgn0259824	Hip14	Worm	186602	WBGene00010323	dhhc-12		2	1.9	low	No	No	eggNOG, SwiftOrtho		Add	G2F details (dhhc-12)
22	FBgn0259824	39747	FBgn0259824	Hip14	Worm	188748	WBGene00020694	dhhc-11		2	1.81	low	No	No	eggNOG, Phylome		Add	G2F details (dhhc-11)
22	FBgn0259824	39747	FBgn0259824	Hip14	Worm	173062	WBGene00012948	dhhc-2		2	1.81	low	No	No	eggNOG, Phylome		Add	G2F details (dhhc-2)
22	FBgn0259824	39747	FBgn0259824	Hip14	Worm	181606	WBGene00008606	dhhc-1		2	1.81	low	No	No	eggNOG, Phylome		Add	G2F details (dhhc-1)
22	FBgn0259824	39747	FBgn0259824	Hip14	Worm	180745	WBGene00019344	dhhc-10		2	1.81	low	No	No	eggNOG, Phylome		Add	G2F details (dhhc-10)
22	FBgn0259824	39747	FBgn0259824	Hip14	Worm	172257	WBGene00018009	dhhc-3		2	1.81	low	No	No	eggNOG, Phylome		Add	G2F details (dhhc-3)
22	FBgn0259824	39747	FBgn0259824	Hip14	Worm	183426	WBGene00016620	dhhc-9		2	1.81	low	No	No	eggNOG, Phylome		Add	G2F details (dhhc-9)
23	FBgn0261618	53567	FBgn0261618	larp	Worm	175680	WBGene00020097	larp-1		10	9.92	high	Yes	Yes	Compara, Domainoid, Inparanoid, OrthoFinder, OrthoInspector, orthoMCL, Panther, Phylome, RoundUp, SonicParanoid		Add	G2F details (larp-1)
23	FBgn0261618	53567	FBgn0261618	larp	Worm	171942	WBGene00004147	larp-5		2	1.91	low	No	No	Phylome, SwiftOrtho		Add	G2F details (larp-5)
24	FBgn0033458	36023	FBgn0033458	Lime	Worm	177375	WBGene00019751	M03D4.4		1	1.1	low	Yes	Yes	Panther		Add	G2F details (M03D4.4)
24	FBgn0033458	36023	FBgn0033458	Lime	Worm	176585	WBGene00013438	ztf-29		1	1.1	low	Yes	No	Panther		Add	G2F details (ztf-29)
24	FBgn0033458	36023	FBgn0033458	Lime	Worm	188142	WBGene00011505	pzf-1		1	1.1	low	Yes	No	Panther		Add	G2F details (pzf-1)
24	FBgn0033458	36023	FBgn0033458	Lime	Worm	186375	WBGene00018959	F56D1.1		1	1.1	low	Yes	Yes	Panther		Add	G2F details (F56D1.1)
24	FBgn0033458	36023	FBgn0033458	Lime	Worm	182317	WBGene00015523	ztf-30		1	1.1	low	Yes	No	Panther		Add	G2F details (ztf-30)
24	FBgn0033458	36023	FBgn0033458	Lime	Worm	175554	WBGene00011206	R10E4.11		1	1.1	low	Yes	Yes	Panther		Add	G2F details (R10E4.11)
24	FBgn0033458	36023	FBgn0033458	Lime	Worm	172699	WBGene00010137	ztf-26		1	1.1	low	Yes	Yes	Panther		Add	G2F details (ztf-26)
24	FBgn0033458	36023	FBgn0033458	Lime	Worm	176236	WBGene00018833	ztf-1		1	1.1	low	Yes	Yes	Panther		Add	G2F details (ztf-1)
24	FBgn0033458	36023	FBgn0033458	Lime	Worm	178899	WBGene00015451	C04F5.9		1	1.1	low	Yes	No	Panther		Add	G2F details (C04F5.9)
24	FBgn0033458	36023	FBgn0033458	Lime	Worm	180727	WBGene00001821	ham-2		1	1.1	low	Yes	No	Panther		Add	G2F details (ham-2)
24	FBgn0033458	36023	FBgn0033458	Lime	Worm	185364	WBGene00018099	ztf-28		1	1.1	low	Yes	No	Panther		Add	G2F details (ztf-28)
24	FBgn0002715	37523	FBgn0002715	mei-S332		none found
25	FBgn0034240	36986	FBgn0034240	MESR4	Worm	178470	WBGene00020287	lsy-13		2	1.91	moderate	Yes	No	eggNOG, OrthoDB		Add	G2F details (lsy-13)
25	FBgn0034240	36986	FBgn0034240	MESR4	Worm	3564936	WBGene00013095	ing-3		2	1.91	moderate	Yes	No	eggNOG, OrthoDB		Add	G2F details (ing-3)
26	FBgn0029152	44131	FBgn0029152	Mkrn1	Worm	176918	WBGene00002278	lep-2		13	12.91	high	Yes	Yes	Compara, Homologene, OrthoDB, Domainoid, Hieranoid, Inparanoid, OMA, OrthoFinder, OrthoInspector, orthoMCL, Panther, Phylome, SonicParanoid		Add	G2F details (lep-2)
27	FBgn0026199	43811	FBgn0026199	myo	Worm	175237	WBGene00000903	daf-7		7	6.84	high	Yes	Yes	Hieranoid, OrthoFinder, orthoMCL, Phylome, RoundUp, SonicParanoid, SwiftOrtho		Add	G2F details (daf-7)
27	FBgn0026199	43811	FBgn0026199	myo	Worm	178864	WBGene00006570	tig-2		2	1.91	low	No	No	Phylome, SwiftOrtho		Add	G2F details (tig-2)
27	FBgn0026199	43811	FBgn0026199	myo	Worm	179068	WBGene00000936	dbl-1		2	1.91	low	No	No	Phylome, SwiftOrtho		Add	G2F details (dbl-1)
27	FBgn0026199	43811	FBgn0026199	myo	Worm	177719	WBGene00006852	unc-129		2	1.84	low	No	No	Compara, Phylome		Add	G2F details (unc-129)
28	FBgn0002962	42297	FBgn0002962	nos	Worm	191735	WBGene00003783	nos-1		8	7.65	high	Yes	Yes	Compara, eggNOG, Isobase, TreeFam, OrthoFinder, orthoMCL, Panther, Phylome		Add	G2F details (nos-1)
28	FBgn0002962	42297	FBgn0002962	nos	Worm	174158	WBGene00003784	nos-2		3	2.93	moderate	No	Yes	Compara, orthoMCL, Panther		Add	G2F details (nos-2)
29	FBgn0259734	8673992	FBgn0259734	Nost	Worm	183279	WBGene00007983	C36E8.4		8	7.7	high	Yes	Yes	eggNOG, TreeFam, Domainoid, OrthoFinder, OrthoInspector, orthoMCL, Phylome, RoundUp		Add	G2F details (C36E8.4)
29	FBgn0259734	8673992	FBgn0259734	Nost	Worm	171906	WBGene00021549	cdap-2		2	2.11	low	No	No	OrthoDB, Panther		Add	G2F details (cdap-2)
30	FBgn0036059	39169	FBgn0036059	nudE	Worm	172554	WBGene00011230	nud-2		8	7.82	high	Yes	Yes	Compara, eggNOG, Isobase, OrthoFinder, Panther, Phylome, RoundUp, SwiftOrtho		Add	G2F details (nud-2)
31	FBgn0004882	42752	FBgn0004882	orb	Worm	172244	WBGene00000772	cpb-3		13	12.68	high	Yes	Yes	Compara, eggNOG, Isobase, TreeFam, Domainoid, OrthoFinder, OrthoInspector, orthoMCL, Panther, Phylome, RoundUp, SonicParanoid, SwiftOrtho		Add	G2F details (cpb-3)
31	FBgn0004882	42752	FBgn0004882	orb	Worm	176310	WBGene00000770	cpb-1		4	3.77	moderate	No	No	eggNOG, TreeFam, Phylome, SwiftOrtho		Add	G2F details (cpb-1)
31	FBgn0004882	42752	FBgn0004882	orb	Worm	174027	WBGene00000771	cpb-2		4	3.77	moderate	No	No	eggNOG, TreeFam, Phylome, SwiftOrtho		Add	G2F details (cpb-2)
31	FBgn0003015	41066	FBgn0003015	osk		none found
32	FBgn0003041	38879	FBgn0003041	pbl	Worm	174658	WBGene00002297	ect-2		11	10.82	high	Yes	Yes	Compara, Isobase, Domainoid, Hieranoid, OrthoFinder, OrthoInspector, orthoMCL, Panther, Phylome, RoundUp, SonicParanoid		Add	G2F details (ect-2)
32	FBgn0016053	5740599	FBgn0016053	pgc		none found
33	FBgn0020622	33203	FBgn0020622	Pi3K21B	Worm	172141	WBGene00000001	aap-1		11	10.81	high	Yes	Yes	Compara, eggNOG, OrthoDB, Domainoid, Hieranoid, Inparanoid, OMA, OrthoFinder, orthoMCL, Panther, Phylome		Add	G2F details (aap-1)
33	FBgn0020622	33203	FBgn0020622	Pi3K21B	Worm	181153	WBGene00006887	vav-1		2	1.91	low	No	No	Phylome, SwiftOrtho		Add	G2F details (vav-1)
33	FBgn0016926	33288	FBgn0016926	Pino		none found
34	FBgn0003165	41094	FBgn0003165	pum	Worm	180850	WBGene00004245	puf-9		12	11.77	high	Yes	Yes	Compara, eggNOG, Isobase, Inparanoid, OrthoFinder, OrthoInspector, orthoMCL, Panther, Phylome, RoundUp, SonicParanoid, SwiftOrtho		Add	G2F details (puf-9)
34	FBgn0003165	41094	FBgn0003165	pum	Worm	174197	WBGene00004244	puf-8		9	8.75	moderate	No	Yes	eggNOG, Isobase, TreeFam, OrthoFinder, orthoMCL, Panther, Phylome, RoundUp, SwiftOrtho		Add	G2F details (puf-8)
34	FBgn0003165	41094	FBgn0003165	pum	Worm	174016	WBGene00001401	fbf-1		5	4.86	moderate	No	Yes	eggNOG, Isobase, Panther, Phylome, SwiftOrtho		Add	G2F details (fbf-1)
34	FBgn0003165	41094	FBgn0003165	pum	Worm	174017	WBGene00001402	fbf-2		5	4.86	moderate	No	Yes	eggNOG, Isobase, Panther, Phylome, SwiftOrtho		Add	G2F details (fbf-2)
34	FBgn0003165	41094	FBgn0003165	pum	Worm	174373	WBGene00004241	puf-5		5	4.86	moderate	No	Yes	eggNOG, Isobase, Panther, Phylome, SwiftOrtho		Add	G2F details (puf-5)
34	FBgn0003165	41094	FBgn0003165	pum	Worm	177406	WBGene00022257	puf-11		4	3.91	moderate	No	Yes	eggNOG, Panther, Phylome, SwiftOrtho		Add	G2F details (puf-11)
34	FBgn0003165	41094	FBgn0003165	pum	Worm	178320	WBGene00004239	puf-3		4	3.86	moderate	No	Yes	eggNOG, Isobase, Panther, Phylome		Add	G2F details (puf-3)
34	FBgn0003165	41094	FBgn0003165	pum	Worm	174947	WBGene00004242	puf-6		3	2.91	moderate	No	Yes	eggNOG, Panther, Phylome		Add	G2F details (puf-6)
34	FBgn0003165	41094	FBgn0003165	pum	Worm	177332	WBGene00004243	puf-7		3	2.91	moderate	No	Yes	eggNOG, Panther, Phylome		Add	G2F details (puf-7)
35	FBgn0264895	34032	FBgn0264895	RapGAP1	Worm	173502	WBGene00018734	F53A10.2		14	13.94	high	Yes	Yes	Compara, OrthoDB, Domainoid, Hieranoid, Inparanoid, OMA, OrthoFinder, OrthoInspector, orthoMCL, Panther, Phylome, RoundUp, SonicParanoid, SwiftOrtho		Add	G2F details (F53A10.2)
35	FBgn0264895	34032	FBgn0264895	RapGAP1	Worm	179596	WBGene00012100	sipa-1		3	2.92	moderate	No	Yes	OrthoDB, Phylome, SwiftOrtho		Add	G2F details (sipa-1)
35	FBgn0264895	34032	FBgn0264895	RapGAP1	Worm	171663	WBGene00021209	hgap-1		2	1.81	low	No	No	eggNOG, Phylome		Add	G2F details (hgap-1)
36	FBgn0004390	39158	FBgn0004390	RasGAP1	Worm	180530	WBGene00001515	gap-1		13	12.74	high	Yes	Yes	Compara, eggNOG, Homologene, OrthoDB, TreeFam, Domainoid, Hieranoid, OrthoFinder, OrthoInspector, orthoMCL, Panther, Phylome, RoundUp		Add	G2F details (gap-1)
37	FBgn0038747	42371	FBgn0038747	RhoGAP92B	Worm	180799	WBGene00021324	rga-8		10	9.92	high	Yes	Yes	Compara, Hieranoid, Inparanoid, OrthoFinder, OrthoInspector, orthoMCL, Panther, Phylome, RoundUp, SonicParanoid		Add	G2F details (rga-8)
37	FBgn0038747	42371	FBgn0038747	RhoGAP92B	Worm	174278	WBGene00014051	spv-1		3	2.91	low	No	No	Domainoid, Phylome, SwiftOrtho		Add	G2F details (spv-1)
37	FBgn0038747	42371	FBgn0038747	RhoGAP92B	Worm	174751	WBGene00012203	rga-1		2	1.92	low	No	No	OrthoDB, Phylome		Add	G2F details (rga-1)
37	FBgn0038747	42371	FBgn0038747	RhoGAP92B	Worm	175849	WBGene00020209	T04C9.1		2	1.91	low	No	No	Phylome, SwiftOrtho		Add	G2F details (T04C9.1)
37	FBgn0038747	42371	FBgn0038747	RhoGAP92B	Worm	175636	WBGene00008006	tag-325		2	1.91	low	No	No	Phylome, SwiftOrtho		Add	G2F details (tag-325)
37	FBgn0038747	42371	FBgn0038747	RhoGAP92B	Worm	175268	WBGene00015267	chin-1		2	1.91	low	No	No	Phylome, SwiftOrtho		Add	G2F details (chin-1)
37	FBgn0038747	42371	FBgn0038747	RhoGAP92B	Worm	175436	WBGene00001559	gei-1		2	1.91	low	No	No	Phylome, SwiftOrtho		Add	G2F details (gei-1)
38	FBgn0003401	45360	FBgn0003401	shu	Worm	179752	WBGene00001429	fkb-4		3	2.74	moderate	Yes	No	Compara, eggNOG, Phylome		Add	G2F details (fkb-4)
38	FBgn0003401	45360	FBgn0003401	shu	Worm	171974	WBGene00001430	fkb-5		2	1.84	low	No	No	Compara, Phylome		Add	G2F details (fkb-5)
38	FBgn0003401	45360	FBgn0003401	shu	Worm	173159	WBGene00001433	fkb-8		2	1.81	low	No	No	eggNOG, Phylome		Add	G2F details (fkb-8)
38	FBgn0003401	45360	FBgn0003401	shu	Worm	179113	WBGene00001428	fkb-3		2	1.81	low	No	No	eggNOG, Phylome		Add	G2F details (fkb-3)
38	FBgn0003401	45360	FBgn0003401	shu	Worm	180371	WBGene00001431	fkb-6		2	1.81	low	No	No	eggNOG, Phylome		Add	G2F details (fkb-6)
39	FBgn0031534	33560	FBgn0031534	Snx1	Worm	180468	WBGene00004927	snx-1		15	14.84	high	Yes	Yes	Compara, eggNOG, Homologene, OrthoDB, Domainoid, Hieranoid, Inparanoid, OMA, OrthoFinder, OrthoInspector, orthoMCL, Panther, Phylome, RoundUp, SonicParanoid		Add	G2F details (snx-1)
39	FBgn0031534	33560	FBgn0031534	Snx1	Worm	190399	WBGene00013354	snx-6		3	2.94	low	No	No	Phylome, RoundUp, SwiftOrtho		Add	G2F details (snx-6)
39	FBgn0031534	33560	FBgn0031534	Snx1	Worm	189240	WBGene00006503	snx-3		3	2.81	low	No	No	eggNOG, Phylome, SwiftOrtho		Add	G2F details (snx-3)
39	FBgn0031534	33560	FBgn0031534	Snx1	Worm	178361	WBGene00003086	lst-4		2	1.94	low	No	No	Phylome, RoundUp		Add	G2F details (lst-4)
39	FBgn0003475	45931	FBgn0003475	spir		none found
40	FBgn0003480	41746	FBgn0003480	spn-B	Worm	24104262	WBGene00004342	rfs-1		1	0.91	low	Yes	No	Phylome		Add	G2F details (rfs-1)
40	FBgn0003480	41746	FBgn0003480	spn-B	Worm	177914	WBGene00004297	rad-51		1	0.91	low	Yes	No	Phylome		Add	G2F details (rad-51)
40	FBgn0003480	41746	FBgn0003480	spn-B	Worm	179524	WBGene00009966	isy-1		1	0.91	low	Yes	No	Phylome		Add	G2F details (isy-1)
41	FBgn0086370	47384	FBgn0086370	sra	Worm	175788	WBGene00004321	rcan-1		16	15.75	high	Yes	Yes	Compara, eggNOG, Isobase, OrthoDB, TreeFam, Domainoid, Hieranoid, Inparanoid, OMA, OrthoFinder, OrthoInspector, orthoMCL, Panther, Phylome, RoundUp, SonicParanoid		Add	G2F details (rcan-1)
42	FBgn0031030	32948	FBgn0031030	Tao	Worm	175862	WBGene00002201	kin-18		13	12.84	high	Yes	Yes	Compara, Homologene, Isobase, OrthoDB, Domainoid, Hieranoid, OMA, OrthoFinder, orthoMCL, Panther, Phylome, RoundUp, SonicParanoid		Add	G2F details (kin-18)
42	FBgn0031030	32948	FBgn0031030	Tao	Worm	181604	WBGene00001468	flr-4		2	1.91	moderate	No	Yes	Phylome, SwiftOrtho		Add	G2F details (flr-4)
42	FBgn0031030	32948	FBgn0031030	Tao	Worm	181248	WBGene00003247	mig-15		2	1.91	low	No	No	Phylome, SwiftOrtho		Add	G2F details (mig-15)
42	FBgn0031030	32948	FBgn0031030	Tao	Worm	179072	WBGene00022603	gck-2		2	1.91	low	No	No	Phylome, SwiftOrtho		Add	G2F details (gck-2)
42	FBgn0031030	32948	FBgn0031030	Tao	Worm	171838	WBGene00004043	plk-2		2	1.91	low	No	No	Phylome, SwiftOrtho		Add	G2F details (plk-2)
42	FBgn0031030	32948	FBgn0031030	Tao	Worm	174531	WBGene00006940	wee-1.3		2	1.91	low	No	No	Phylome, SwiftOrtho		Add	G2F details (wee-1.3)
42	FBgn0031030	32948	FBgn0031030	Tao	Worm	179527	WBGene00006443	pak-2		2	1.91	low	No	No	Phylome, SwiftOrtho		Add	G2F details (pak-2)
42	FBgn0031030	32948	FBgn0031030	Tao	Worm	179274	WBGene00001526	gck-1		2	1.91	low	No	No	Phylome, SwiftOrtho		Add	G2F details (gck-1)
42	FBgn0031030	32948	FBgn0031030	Tao	Worm	180708	WBGene00017472	cst-1		2	1.91	low	No	No	Phylome, SwiftOrtho		Add	G2F details (cst-1)
43	FBgn0046687	140439	FBgn0046687	Tre1	Worm	177285	WBGene00006428	tkr-3		2	1.91	moderate	Yes	No	Phylome, SwiftOrtho		Add	G2F details (tkr-3)
43	FBgn0046687	140439	FBgn0046687	Tre1	Worm	175322	WBGene00004779	ser-4		2	1.91	moderate	Yes	No	Phylome, SwiftOrtho		Add	G2F details (ser-4)
43	FBgn0046687	140439	FBgn0046687	Tre1	Worm	188742	WBGene00020689	npr-12		2	1.91	moderate	Yes	No	Phylome, SwiftOrtho		Add	G2F details (npr-12)
44	FBgn0263352	38963	FBgn0263352	Unr	Worm	174121	WBGene00001194	egl-27		1	1	low	Yes	No	SwiftOrtho		Add	G2F details (egl-27)
44	FBgn0263352	38963	FBgn0263352	Unr	Worm	182248	WBGene00007327	C05C9.3		1	1	low	Yes	Yes	SwiftOrtho		Add	G2F details (C05C9.3)
44	FBgn0263352	38963	FBgn0263352	Unr	Worm	181425	WBGene00004108	pqn-18		1	1	low	Yes	Yes	SwiftOrtho		Add	G2F details (pqn-18)
46	FBgn0039620	43420	FBgn0039620	wat	Worm	180582	WBGene00022200	fard-1		8	7.6	moderate	Yes	No	Compara, eggNOG, Isobase, OrthoDB, OrthoFinder, orthoMCL, Phylome, SonicParanoid		Add	G2F details (fard-1)
47	FBgn0044051	39149	FBgn0044051	Ilp1	Worm	177936	WBGene00002084	ins-1		2	2	high	Yes	Yes	orthoMCL, Panther		Add	G2F details (ins-1)
48	FBgn0027930	40541	FBgn0027930	MP1	Worm	183420	WBGene00006621	try-3		3	3.01	moderate	Yes	No	Domainoid, Panther, Phylome		Add	G2F details (try-3)
48	FBgn0027930	40541	FBgn0027930	MP1	Worm	3565941	WBGene00023425	try-9		2	2.01	moderate	No	Yes	Panther, Phylome		Add	G2F details (try-9)
48	FBgn0027930	40541	FBgn0027930	MP1	Worm	185148	WBGene00006622	try-4		2	2.01	low	No	No	Panther, Phylome		Add	G2F details (try-4)
48	FBgn0027930	40541	FBgn0027930	MP1	Worm	187088	WBGene00006623	try-5		2	2.01	low	No	No	Panther, Phylome		Add	G2F details (try-5)
49	FBgn0031304	33289	FBgn0031304	TBC1D23	Worm	181592	WBGene00008974	tbc-1		17	16.75	high	Yes	Yes	Compara, eggNOG, Homologene, Isobase, OrthoDB, TreeFam, Domainoid, Hieranoid, Inparanoid, OMA, OrthoFinder, OrthoInspector, orthoMCL, Panther, Phylome, RoundUp, SonicParanoid		Add	G2F details (tbc-1)
50	FBgn0259164	38689	FBgn0259164	CG42269	Worm	177649	WBGene00003837	oat-1		6	5.95	high	Yes	Yes	Compara, OMA, OrthoFinder, Panther, Phylome, SonicParanoid		Add	G2F details (oat-1)
50	FBgn0259164	38689	FBgn0259164	CG42269	Worm	180170	WBGene00007394	C06H5.6		5	5.01	moderate	No	No	OrthoFinder, Panther, Phylome, SonicParanoid, SwiftOrtho		Add	G2F details (C06H5.6)
50	FBgn0259164	38689	FBgn0259164	CG42269	Worm	185216	WBGene00009350	F32H5.4		5	5.01	moderate	No	No	OrthoFinder, Panther, Phylome, SonicParanoid, SwiftOrtho		Add	G2F details (F32H5.4)
50	FBgn0259164	38689	FBgn0259164	CG42269	Worm	3564822	WBGene00020701	T22F7.1		5	4.95	moderate	No	No	Compara, OMA, OrthoFinder, Panther, Phylome		Add	G2F details (T22F7.1)
50	FBgn0259164	38689	FBgn0259164	CG42269	Worm	174130	WBGene00015088	B0252.3		5	4.94	moderate	No	No	Compara, OrthoFinder, Panther, Phylome, SwiftOrtho		Add	G2F details (B0252.3)
50	FBgn0259164	38689	FBgn0259164	CG42269	Worm	13197055	WBGene00006220	str-176		5	4.94	moderate	No	No	Compara, OrthoFinder, Panther, Phylome, SonicParanoid		Add	G2F details (str-176)
50	FBgn0259164	38689	FBgn0259164	CG42269	Worm	172841	WBGene00003842	oct-1		5	4.92	moderate	No	No	OMA, OrthoFinder, Phylome, SonicParanoid, SwiftOrtho		Add	G2F details (oct-1)
50	FBgn0259164	38689	FBgn0259164	CG42269	Worm	3896740	WBGene00044455	F23F12.13		5	4.85	moderate	No	Yes	Compara, OMA, OrthoFinder, Phylome, SonicParanoid		Add	G2F details (F23F12.13)
50	FBgn0259164	38689	FBgn0259164	CG42269	Worm	173977	WBGene00019408	K05F1.6		5	4.84	moderate	No	No	Compara, OrthoFinder, Phylome, SonicParanoid, SwiftOrtho		Add	G2F details (K05F1.6)
50	FBgn0259164	38689	FBgn0259164	CG42269	Worm	190497	WBGene00013439	Y66D12A.13		4	4.01	moderate	No	No	OrthoFinder, Panther, Phylome, SonicParanoid		Add	G2F details (Y66D12A.13)
50	FBgn0259164	38689	FBgn0259164	CG42269	Worm	175300	WBGene00022348	Y82E9BR.16		4	4.01	moderate	No	No	OrthoFinder, Panther, Phylome, SonicParanoid		Add	G2F details (Y82E9BR.16)
50	FBgn0259164	38689	FBgn0259164	CG42269	Worm	185801	WBGene00009729	F45E10.2		4	4.01	moderate	No	No	OrthoFinder, Panther, Phylome, SonicParanoid		Add	G2F details (F45E10.2)
50	FBgn0259164	38689	FBgn0259164	CG42269	Worm	180202	WBGene00013083	Y51A2D.18		4	4.01	moderate	No	No	OrthoFinder, Panther, Phylome, SonicParanoid		Add	G2F details (Y51A2D.18)
50	FBgn0259164	38689	FBgn0259164	CG42269	Worm	3565709	WBGene00015165	B0361.11		4	4.01	moderate	No	No	OrthoFinder, Panther, Phylome, SwiftOrtho		Add	G2F details (B0361.11)
50	FBgn0259164	38689	FBgn0259164	CG42269	Worm	179514	WBGene00008923	F17C11.12		4	4.01	moderate	No	No	OrthoFinder, Panther, Phylome, SonicParanoid		Add	G2F details (F17C11.12)
50	FBgn0259164	38689	FBgn0259164	CG42269	Worm	180963	WBGene00003987	pes-23		4	3.91	moderate	No	No	OrthoFinder, Phylome, SonicParanoid, SwiftOrtho		Add	G2F details (pes-23)
50	FBgn0259164	38689	FBgn0259164	CG42269	Worm	177744	WBGene00008110	C46C2.2		4	3.84	moderate	No	No	Compara, OrthoFinder, Phylome, SonicParanoid		Add	G2F details (C46C2.2)
50	FBgn0259164	38689	FBgn0259164	CG42269	Worm	175926	WBGene00017751	F23F12.3		4	3.84	moderate	No	No	Compara, OrthoFinder, Phylome, SonicParanoid		Add	G2F details (F23F12.3)
50	FBgn0259164	38689	FBgn0259164	CG42269	Worm	181325	WBGene00003843	oct-2		4	3.84	moderate	No	No	Compara, OrthoFinder, Phylome, SonicParanoid		Add	G2F details (oct-2)
50	FBgn0259164	38689	FBgn0259164	CG42269	Worm	188077	WBGene00011456	T05A1.5		4	3.84	moderate	No	No	Compara, OrthoFinder, Phylome, SwiftOrtho		Add	G2F details (T05A1.5)
50	FBgn0259164	38689	FBgn0259164	CG42269	Worm	181654	WBGene00010724	K09E9.1		3	3.01	moderate	No	Yes	OrthoFinder, Panther, Phylome		Add	G2F details (K09E9.1)
50	FBgn0259164	38689	FBgn0259164	CG42269	Worm	183452	WBGene00008084	C44C10.3		3	2.91	low	No	No	OrthoFinder, Phylome, SonicParanoid		Add	G2F details (C44C10.3)
50	FBgn0259164	38689	FBgn0259164	CG42269	Worm	188439	WBGene00020445	T12B3.2		3	2.91	low	No	No	OrthoFinder, Phylome, SonicParanoid		Add	G2F details (T12B3.2)
50	FBgn0259164	38689	FBgn0259164	CG42269	Worm	176510	WBGene00010772	K11D9.3		3	2.91	low	No	No	OrthoFinder, Phylome, SonicParanoid		Add	G2F details (K11D9.3)
50	FBgn0259164	38689	FBgn0259164	CG42269	Worm	174558	WBGene00014127	ZK892.3		3	2.84	low	No	No	Compara, OrthoFinder, Phylome		Add	G2F details (ZK892.3)
50	FBgn0259164	38689	FBgn0259164	CG42269	Worm	183742	WBGene00008271	suex-2		2	1.91	low	No	No	OrthoFinder, Phylome		Add	G2F details (suex-2)
50	FBgn0259164	38689	FBgn0259164	CG42269	Worm	180206	WBGene00013074	hmit-1.2		2	1.91	low	No	No	Phylome, SwiftOrtho		Add	G2F details (hmit-1.2)
50	FBgn0259164	38689	FBgn0259164	CG42269	Worm	190377	WBGene00013318	Y57G11C.23		2	1.91	low	No	No	OrthoFinder, Phylome		Add	G2F details (Y57G11C.23)
51	FBgn0040273	53442	FBgn0040273	Spt5	Worm	178143	WBGene00005015	spt-5		17	16.8	high	Yes	Yes	Compara, eggNOG, Homologene, OrthoDB, TreeFam, Domainoid, Hieranoid, Inparanoid, OMA, OrthoFinder, OrthoInspector, orthoMCL, Panther, Phylome, RoundUp, SonicParanoid, SwiftOrtho		Add	G2F details (spt-5)
52	FBgn0033921	36590	FBgn0033921	tej	Worm	175898	WBGene00016977	akap-1		1	0.91	low	Yes	No	Phylome		Add	G2F details (akap-1)
52	FBgn0033921	36590	FBgn0033921	tej	Worm	173811	WBGene00006626	tsn-1		1	0.9	low	Yes	No	eggNOG		Add	G2F details (tsn-1)
53	FBgn0263974	42236	FBgn0263974	qin	Worm	177029	WBGene00021419	eri-5		1	1.1	low	Yes	Yes	Panther		Add	G2F details (eri-5)
53	FBgn0263974	42236	FBgn0263974	qin	Worm	172444	WBGene00009052	ekl-1		1	1.1	low	Yes	Yes	Panther		Add	G2F details (ekl-1)
53	FBgn0263974	42236	FBgn0263974	qin	Worm	172621	WBGene00004684	rsd-6		1	1.01	low	Yes	Yes	OrthoDB		Add	G2F details (rsd-6)
53	FBgn0263974	42236	FBgn0263974	qin	Worm	173589	WBGene00022866	ZK1240.1		1	1.01	low	Yes	Yes	OrthoDB		Add	G2F details (ZK1240.1)
53	FBgn0263974	42236	FBgn0263974	qin	Worm	177535	WBGene00017992	F32E10.5		1	1.01	low	Yes	Yes	OrthoDB		Add	G2F details (F32E10.5)
53	FBgn0263974	42236	FBgn0263974	qin	Worm	173811	WBGene00006626	tsn-1		1	0.9	low	Yes	No	eggNOG		Add	G2F details (tsn-1)
54	FBgn0001297	3772082	FBgn0001297	kay	Worm	178987	WBGene00001345	fos-1		5	4.94	high	Yes	Yes	Domainoid, Hieranoid, OrthoInspector, Phylome, RoundUp		Add	G2F details (fos-1)
55	FBgn0004858	34844	FBgn0004858	elB	Worm	178338	WBGene00006580	tlp-1		6	6.04	high	Yes	Yes	Compara, TreeFam, Domainoid, Hieranoid, Inparanoid, Panther		Add	G2F details (tlp-1)
56	FBgn0262872	45683	FBgn0262872	milt	Worm	172297	WBGene00020838	trak-1		10	9.88	high	Yes	Yes	Compara, OrthoDB, Domainoid, OrthoFinder, OrthoInspector, orthoMCL, Panther, Phylome, RoundUp, SonicParanoid		Add	G2F details (trak-1)
57	FBgn0031571	33604	FBgn0031571	bark	Worm	246012	WBGene00007372	C06B8.7		14	13.78	high	Yes	Yes	eggNOG, Homologene, Isobase, TreeFam, Domainoid, Hieranoid, Inparanoid, OMA, OrthoFinder, OrthoInspector, orthoMCL, Panther, Phylome, SonicParanoid		Add	G2F details (C06B8.7)
58	FBgn0261385	35696	FBgn0261385	scra	Worm	176672	WBGene00013038	ani-1		11	10.82	high	Yes	Yes	eggNOG, OrthoDB, Domainoid, Hieranoid, OrthoFinder, OrthoInspector, orthoMCL, Panther, Phylome, SonicParanoid, SwiftOrtho		Add	G2F details (ani-1)
58	FBgn0261385	35696	FBgn0261385	scra	Worm	180291	WBGene00012835	ani-3		8	7.89	moderate	No	Yes	Compara, eggNOG, OrthoDB, TreeFam, Inparanoid, Panther, Phylome, RoundUp		Add	G2F details (ani-3)
58	FBgn0261385	35696	FBgn0261385	scra	Worm	174055	WBGene00019608	ani-2		7	6.88	moderate	No	Yes	Compara, eggNOG, TreeFam, Inparanoid, Panther, Phylome, RoundUp		Add	G2F details (ani-2)
59	FBgn0004646	45382	FBgn0004646	ogre	Worm	171943	WBGene00002135	inx-13		10	10	high	Yes	Yes	eggNOG, Domainoid, Inparanoid, OMA, OrthoInspector, Panther, Phylome, RoundUp, SonicParanoid, SwiftOrtho		Add	G2F details (inx-13)
59	FBgn0004646	45382	FBgn0004646	ogre	Worm	171944	WBGene00002134	inx-12		10	9.98	high	Yes	Yes	eggNOG, OrthoDB, Domainoid, Inparanoid, OMA, OrthoInspector, Panther, Phylome, SonicParanoid, SwiftOrtho		Add	G2F details (inx-12)
59	FBgn0004646	45382	FBgn0004646	ogre	Worm	172005	WBGene00002138	inx-16		10	9.98	high	Yes	Yes	eggNOG, OrthoDB, Domainoid, Inparanoid, OMA, OrthoInspector, Panther, Phylome, SonicParanoid, SwiftOrtho		Add	G2F details (inx-16)
59	FBgn0004646	45382	FBgn0004646	ogre	Worm	178231	WBGene00002128	inx-6		10	9.98	moderate	Yes	No	eggNOG, OrthoDB, Domainoid, Inparanoid, OMA, OrthoInspector, Panther, Phylome, SonicParanoid, SwiftOrtho		Add	G2F details (inx-6)
59	FBgn0004646	45382	FBgn0004646	ogre	Worm	177364	WBGene00002129	inx-7		10	9.98	moderate	Yes	No	eggNOG, OrthoDB, Domainoid, Inparanoid, OMA, OrthoInspector, Panther, Phylome, SonicParanoid, SwiftOrtho		Add	G2F details (inx-7)
59	FBgn0004646	45382	FBgn0004646	ogre	Worm	184979	WBGene00000488	che-7		10	9.98	moderate	Yes	No	eggNOG, OrthoDB, Domainoid, Inparanoid, OMA, OrthoInspector, Panther, Phylome, SonicParanoid, SwiftOrtho		Add	G2F details (che-7)
59	FBgn0004646	45382	FBgn0004646	ogre	Worm	172004	WBGene00002137	inx-15		9	9.08	moderate	No	Yes	OrthoDB, Domainoid, Inparanoid, OMA, OrthoInspector, Panther, Phylome, SonicParanoid, SwiftOrtho		Add	G2F details (inx-15)
59	FBgn0004646	45382	FBgn0004646	ogre	Worm	178101	WBGene00002130	inx-8		9	9.08	moderate	No	No	OrthoDB, Domainoid, Inparanoid, OMA, OrthoInspector, Panther, Phylome, SonicParanoid, SwiftOrtho		Add	G2F details (inx-8)
59	FBgn0004646	45382	FBgn0004646	ogre	Worm	191694	WBGene00002131	inx-9		9	9.08	moderate	No	Yes	OrthoDB, Domainoid, Inparanoid, OMA, OrthoInspector, Panther, Phylome, SonicParanoid, SwiftOrtho		Add	G2F details (inx-9)
59	FBgn0004646	45382	FBgn0004646	ogre	Worm	172006	WBGene00002139	inx-17		9	9.08	moderate	No	Yes	OrthoDB, Domainoid, Inparanoid, OMA, OrthoInspector, Panther, Phylome, SonicParanoid, SwiftOrtho		Add	G2F details (inx-17)
59	FBgn0004646	45382	FBgn0004646	ogre	Worm	181086	WBGene00002127	inx-5		9	8.98	moderate	No	No	eggNOG, OrthoDB, Domainoid, Inparanoid, OMA, OrthoInspector, Panther, Phylome, SonicParanoid		Add	G2F details (inx-5)
59	FBgn0004646	45382	FBgn0004646	ogre	Worm	181443	WBGene00006749	unc-9		9	8.98	moderate	No	No	eggNOG, OrthoDB, Domainoid, Inparanoid, OMA, OrthoInspector, Panther, Phylome, SonicParanoid		Add	G2F details (unc-9)
59	FBgn0004646	45382	FBgn0004646	ogre	Worm	172480	WBGene00001136	eat-5		9	8.97	moderate	No	Yes	eggNOG, OrthoDB, Domainoid, Inparanoid, OrthoInspector, Panther, Phylome, SonicParanoid, SwiftOrtho		Add	G2F details (eat-5)
59	FBgn0004646	45382	FBgn0004646	ogre	Worm	181318	WBGene00002124	inx-2		9	8.94	moderate	No	Yes	eggNOG, OrthoDB, TreeFam, Domainoid, Inparanoid, OMA, OrthoInspector, Panther, Phylome		Add	G2F details (inx-2)
59	FBgn0004646	45382	FBgn0004646	ogre	Worm	182801	WBGene00002140	inx-18		8	8.08	moderate	No	No	OrthoDB, Domainoid, Inparanoid, OMA, OrthoInspector, Panther, Phylome, SonicParanoid		Add	G2F details (inx-18)
59	FBgn0004646	45382	FBgn0004646	ogre	Worm	188580	WBGene00002132	inx-10		8	8.08	moderate	No	No	OrthoDB, Domainoid, Inparanoid, OMA, OrthoInspector, Panther, Phylome, SonicParanoid		Add	G2F details (inx-10)
59	FBgn0004646	45382	FBgn0004646	ogre	Worm	188818	WBGene00002142	inx-20		8	8.08	moderate	No	No	OrthoDB, Domainoid, Inparanoid, OMA, OrthoInspector, Panther, Phylome, SonicParanoid		Add	G2F details (inx-20)
59	FBgn0004646	45382	FBgn0004646	ogre	Worm	171805	WBGene00002141	inx-19		8	8.08	moderate	No	No	OrthoDB, Domainoid, Inparanoid, OMA, OrthoInspector, Panther, Phylome, SonicParanoid		Add	G2F details (inx-19)
59	FBgn0004646	45382	FBgn0004646	ogre	Worm	181608	WBGene00006747	unc-7		8	8.08	moderate	No	No	OrthoDB, Domainoid, Inparanoid, OMA, OrthoInspector, Panther, Phylome, SonicParanoid		Add	G2F details (unc-7)
59	FBgn0004646	45382	FBgn0004646	ogre	Worm	180866	WBGene00002125	inx-3		8	8.08	moderate	No	No	OrthoDB, Domainoid, Inparanoid, OMA, OrthoInspector, Panther, Phylome, SonicParanoid		Add	G2F details (inx-3)
59	FBgn0004646	45382	FBgn0004646	ogre	Worm	180968	WBGene00002123	inx-1		8	8.08	moderate	No	No	OrthoDB, Domainoid, Inparanoid, OMA, OrthoInspector, Panther, Phylome, SonicParanoid		Add	G2F details (inx-1)
59	FBgn0004646	45382	FBgn0004646	ogre	Worm	179710	WBGene00002133	inx-11		8	8.08	moderate	No	No	OrthoDB, Domainoid, Inparanoid, OMA, OrthoInspector, Panther, Phylome, SonicParanoid		Add	G2F details (inx-11)
59	FBgn0004646	45382	FBgn0004646	ogre	Worm	171929	WBGene00002144	inx-22		4	4.02	moderate	No	No	OrthoDB, Panther, Phylome, SwiftOrtho		Add	G2F details (inx-22)
59	FBgn0004646	45382	FBgn0004646	ogre	Worm	172488	WBGene00002136	inx-14		3	3.02	moderate	No	Yes	OrthoDB, Panther, Phylome		Add	G2F details (inx-14)
59	FBgn0004646	45382	FBgn0004646	ogre	Worm	171930	WBGene00002143	inx-21		2	2.01	low	No	No	Panther, Phylome		Add	G2F details (inx-21)
60	FBgn0265935	35596	FBgn0265935	coro	Worm	176440	WBGene00000768	cor-1		16	15.89	high	Yes	Yes	Compara, Homologene, Isobase, OrthoDB, Domainoid, Hieranoid, Inparanoid, OMA, OrthoFinder, OrthoInspector, orthoMCL, Panther, Phylome, RoundUp, SonicParanoid, SwiftOrtho		Add	G2F details (cor-1)
60	FBgn0265935	35596	FBgn0265935	coro	Worm	176784	WBGene00004075	pod-1		2	1.92	low	No	No	OrthoDB, Phylome		Add	G2F details (pod-1)
61	FBgn0003028	31429	FBgn0003028	ovo	Worm	175485	WBGene00003033	lin-48		8	7.79	high	Yes	Yes	eggNOG, Isobase, OrthoFinder, OrthoInspector, orthoMCL, Panther, Phylome, RoundUp		Add	G2F details (lin-48)
62	FBgn0002962	42297	FBgn0002962	nos	Worm	191735	WBGene00003783	nos-1		8	7.65	high	Yes	Yes	Compara, eggNOG, Isobase, TreeFam, OrthoFinder, orthoMCL, Panther, Phylome		Add	G2F details (nos-1)
62	FBgn0002962	42297	FBgn0002962	nos	Worm	174158	WBGene00003784	nos-2		3	2.93	moderate	No	Yes	Compara, orthoMCL, Panther		Add	G2F details (nos-2)
