# Supplementary material for: Caenorhabditis elegans germ granules accumulate hundreds of low translation mRNAs with no systematic preference for germ cell fate regulators
Source: Development. 2024 Jul 10;151(13):dev202575. doi: 10.1242/dev.202575 (PMC11266749; doi:10.1242/dev.202575)
Supplement: Table S3. Complete description of in situ results and raw values used to generate graphs. [file develop-151-202575-TableS3.xlsx]

## Sheet: Fig 1, S1B,D,E
geneID	Puncta in P1 (2-cell)	Puncta in P2 (4-cell)	Puncta in P3 (8-cell)	Puncta in P4 (28-cell)	Pattern consistent with enrichment in Z2/Z3 (100-cell)	Group	Additional comments on RNA localization	Group I RNAi results	avg_mRNA_fpm from Lee et al., 2020	avg_Rb_fpm from Lee et al., 2020	TE (ave_Rb_fpm / avg_mRNA_fpm)	WormBase ID	Embryonic lethality in N2 or rrf-3 (data from Wormbase)
abi-1	+	+	+	+	+	Group I		not significantly sterile in N2 or grif-1(ax4524)	134.643	79.9505	0.593796	WBGene00015146	Embryonic lethal
air-1	+	+	+	+	+	Group I	RNA localizes to puncta in somatic cells	embryonic lethality, could not count sterility in either N2 or grif-1(ax4524)	158.415	242.412	1.53024	WBGene00000098	Embryonic lethal
alg-5	+	+	+	+	+	Group I	RNA localizes to puncta in somatic cells, Enrichment in ~100-cell is weak		58.2533	17.9122	0.307488	WBGene00011945
ani-2	+	+	+	+	+	Group I	RNA localizes to puncta in somatic cells	no F1 worms, could not count sterility in either N2 or grif-1(ax4524)	58.9539	34.4326	0.58406	WBGene00019608	Embryonic lethal
B0261.7	+	+	+	-	+	Group I		not significantly sterile in N2 or grif-1(ax4524)	82.0968	64.546	0.786217	WBGene00015095
C04F12.1	+	+	+	+	+	Group I		not significantly sterile in N2 or grif-1(ax4524)	27.0593	23.3211	0.861852	WBGene00007297
C18E9.2	+	+	+	+	+	Group I		not significantly sterile in N2 or grif-1(ax4524)	8.49288	54.2256	6.38483	WBGene00007683	Embryonic lethal
C32D5.11	+	+	+	-	+	Group I	Enrichment in ~100-cell is weak	not significantly sterile in N2 or grif-1(ax4524)	123.874	83.8662	0.677029	WBGene00016318
cbd-1	+	+	+	+	+	Group I		embryonic lethality, could not count sterility in either N2 or grif-1(ax4524)	392.302	6.59275	0.0168053	WBGene00010351	Embryonic lethal
cdc-48.1	+	+	+	+	+	Group I		P0 lethality, could not count sterility in either N2 or grif-1(ax4524)	456.312	497.329	1.08989	WBGene00007352	Embryonic lethal
ced-6	+	+	+	+	+	Group I		not significantly sterile in N2 or grif-1(ax4524)	43.0227	33.4938	0.778516	WBGene00000420
cey-3	+	+	+	+	+	Group I	RNA localizes to puncta in somatic cells	not significantly sterile in N2 or grif-1(ax4524)	166.551	30.8071	0.184972	WBGene00000474
cgt-3	+	+	+	+	+	Group I	RNA localizes to puncta in somatic cells, Enrichment in ~100-cell is weak	not significantly sterile in N2 or grif-1(ax4524)	53.0486	10.5486	0.198847	WBGene00019127
cnx-1	+	+	+	+	+	Group I	Enrichment in ~100-cell is weak	not significantly sterile in N2 or grif-1(ax4524)	162.233	63.1039	0.38897	WBGene00000567
dars-1	+	+	+	+	+	Group I	Enrichment in ~100-cell is weak	P0 lethality, could not count sterility in either N2 or grif-1(ax4524)	212.157	198.589	0.936048	WBGene00001094	Embryonic lethal
dlat-1	+	+	+	+	+	Group I		embryonic lethality, could not count sterility in either N2 or grif-1(ax4524)	90.6519	122.435	1.35061	WBGene00009082	Embryonic lethal
egg-6	+	+	+	+	+	Group I	Enrichment in ~100-cell is weak	embryonic lethality, could not count sterility in either N2 or grif-1(ax4524)	43.3	2.93349	0.067748	WBGene00010621	Embryonic lethal
epg-4	+	-	+	+	+	Group I	RNA localizes to puncta in somatic cells	not significantly sterile in N2 or grif-1(ax4524)	36.357	15.7577	0.433417	WBGene00018150	Embryonic lethal
epg-8	+	+	+	+	+	Group I	Enrichment in ~100-cell is weak	not significantly sterile in N2 or grif-1(ax4524)	9.52793	33.8529	3.55302	WBGene00013695	Embryonic lethal
F13B12.6	+	+	+	+	+	Group I	Enrichment in ~100-cell is weak	not significantly sterile in N2 or grif-1(ax4524)	90.2819	123.357	1.36636	WBGene00008733
F13D12.5	+	+	+	+	+	Group I	Enrichment in ~100-cell is weak	not significantly sterile in N2 or grif-1(ax4524)	19.5344	2.92446	0.149709	WBGene00008740
F30F8.1	+	+	+	-	+	Group I		not significantly sterile in N2 or grif-1(ax4524)	54.7209	33.8265	0.618164	WBGene00009270
F35G2.1	+	+	+	+	+	Group I		not significantly sterile in N2 or grif-1(ax4524)	24.1153	10.8354	0.449315	WBGene00009435
F44E2.8	+	+	+	+	+	Group I	Enrichment in ~100-cell is weak	not significantly sterile in N2 or grif-1(ax4524)	105.062	150.623	1.43366	WBGene00018421
F56C9.3	+	+	+	+	+	Group I	RNA localizes to puncta in somatic cells	not significantly sterile in N2 or grif-1(ax4524)	31.082	13.731	0.441769	WBGene00018948
F56D1.1	+	+	+	+	+	Group I	RNA localizes to puncta in somatic cells		32.4057	6.01148	0.185507	WBGene00018959
F58B3.6	+	+	+	+	+	Group I		not significantly sterile in N2 or grif-1(ax4524)	134.079	94.6847	0.706185	WBGene00010232
fath-1	+	-	+	+	+	Group I		not significantly sterile in N2 or grif-1(ax4524)	39.1454	16.0053	0.408867	WBGene00007707
gld-3	+	+	+	+	+	Group I	RNA localizes to puncta in somatic cells, Enrichment in ~100-cell is weak	synthetic sterility in grif-1(ax4524) strain	195.4	288.912	1.47857	WBGene00001597	Embryonic lethal
glp-1	+	+	+	+	+	Group I	Enrichment in ~100-cell is weak	no F1 worms, could not count sterility in either N2 or grif-1(ax4524)	90.56	23.9592	0.264568	WBGene00001609	Embryonic lethal
gras-1	+	+	+	-	+	Group I		not significantly sterile in N2 or grif-1(ax4524)	30.0117	15.6547	0.521621	WBGene00009272	Embryonic lethal
grif-1	+	+	+	-	+	Group I		not significantly sterile in N2 or grif-1(ax4524)	163.993	124.097	0.756722	WBGene00021763
gtbp-1	+	+	+	+	+	Group I		synthetic sterility in grif-1(ax4524) strain	265.965	322.82	1.21377	WBGene00010677
gyg-2	+	+	+	+	+	Group I		not significantly sterile in N2 or grif-1(ax4524)	105.246	37.4654	0.355979	WBGene00012020	Embryonic lethal
hpr-17	+	+	+	+	+	Group I	Enrichment in ~100-cell is weak	not significantly sterile in N2 or grif-1(ax4524)	52.6492	46.2423	0.878308	WBGene00001998
hrde-2	+	+	+	+	+	Group I	Enrichment in ~100-cell is weak	not significantly sterile in N2 or grif-1(ax4524)	28.6234	17.5729	0.613937	WBGene00011324
hrdl-1	+	+	+	+	+	Group I	Enrichment in ~100-cell is weak	not significantly sterile in N2 or grif-1(ax4524)	44.4024	8.04869	0.181267	WBGene00002136	Embryonic lethal
ifg-1	+	+	+	-	+	Group I	RNA localizes to puncta in somatic cells, Enrichment in ~100-cell is weak	P0 lethality, could not count sterility in either N2 or grif-1(ax4524)	679.784	1344.69	1.97812	WBGene00002066	Embryonic lethal
ikke-1	+	+	+	+	+	Group I	Enrichment in ~100-cell is weak	not significantly sterile in N2 or grif-1(ax4524)	34.1749	19.9141	0.582712	WBGene00011299
imph-1	+	+	+	+	+	Group I		not significantly sterile in N2 or grif-1(ax4524)	53.1926	53.9761	1.01473	WBGene00010908
kbrl-1	+	+	+	+	+	Group I		not significantly sterile in N2 or grif-1(ax4524)	45.5589	21.4309	0.470401	WBGene00009919
lotr-1	+	+	+	+	+	Group I		not significantly sterile in N2 or grif-1(ax4524)	73.3836	46.2423	0.630146	WBGene00008385
M01B12.4	+	+	+	+	+	Group I	RNA localizes to puncta in somatic cells	not significantly sterile in N2 or grif-1(ax4524)	108.177	92.3553	0.853746	WBGene00019697
mdt-27	+	+	+	+	+	Group I	Enrichment in ~100-cell is weak	not significantly sterile in N2 or grif-1(ax4524)	49.3223	32.8612	0.666255	WBGene00007023	Embryonic lethal
men-1	+	+	-	-	+	Group I	Enrichment in ~100-cell is weak	not significantly sterile in N2 or grif-1(ax4524)	63.1902	58.4573	0.925101	WBGene00012983
mex-3	+	+	+	+	+	Group I	RNA localizes to puncta in somatic cells, Enrichment in ~100-cell is weak	embryonic lethality, could not count sterility in either N2 or grif-1(ax4524)	240.519	339.346	1.41089	WBGene00003229	Embryonic lethal
mex-5	+	-	+	-	+	Group I	RNA localizes to puncta in somatic cells, Enrichment in ~100-cell is weak	embryonic lethality, could not count sterility in either N2 or grif-1(ax4524)	227.717	311.929	1.36981	WBGene00003230	Embryonic lethal
mex-6	+	+	-	-	+	Group I	RNA localizes to puncta in somatic cells, Enrichment in ~100-cell is weak	not significantly sterile in N2 or grif-1(ax4524)	146.751	182.884	1.24622	WBGene00003231	Embryonic lethal
nos-2	+	+	+	-	+	Group I		sterility in both N2 and grif-1(ax4524)	59.5812	23.9231	0.401521	WBGene00003784
num-1	+	+	+	+	+	Group I	Enrichment in ~100-cell is weak	not significantly sterile in N2 or grif-1(ax4524)	63.8659	97.1921	1.52181	WBGene00003830
oma-2	+	+	+	+	+	Group I		not significantly sterile in N2 or grif-1(ax4524)	60.8286	4.0166	0.0660315	WBGene00003865	Embryonic lethal
pdp-1	+	+	+	+	+	Group I	RNA localizes to puncta in somatic cells	not significantly sterile in N2 or grif-1(ax4524)	57.8757	21.2239	0.366715	WBGene00022832
pst-1	+	+	+	+	+	Group I	RNA localizes to puncta in somatic cells, Enrichment in ~100-cell is weak	not significantly sterile in N2 or grif-1(ax4524)	11.66	8.09115	0.693924	WBGene00004206	Embryonic lethal
ptr-2	+	+	+	+	+	Group I		embryonic lethality, could not count sterility in either N2 or grif-1(ax4524)	48.5186	4.52807	0.0933264	WBGene00004217	Embryonic lethal
puf-3	+	+	+	+	+	Group I	Enrichment in ~100-cell is weak	sterility in N2	33.418	4.93398	0.147644	WBGene00004239	Embryonic lethal
puf-5	+	+	+	+	+	Group I		not significantly sterile in N2 or grif-1(ax4524)	92.0232	13.4149	0.145778	WBGene00004241	Embryonic arrest
puf-6	+	+	+	+	+	Group I	RNA localizes to puncta in somatic cells	sterility in grif-1(ax4524)	24.3275	10.0306	0.412316	WBGene00004242
puf-7	+	+	+	+	+	Group I	RNA localizes to puncta in somatic cells	sterility in grif-1(ax4524)	14.6692	6.96338	0.474693	WBGene00004243
pup-2	+	+	+	+	+	Group I		not significantly sterile in N2 or grif-1(ax4524)	196.87	106.75	0.542235	WBGene00019628
R74.8	+	+	+	-	+	Group I		not significantly sterile in N2 or grif-1(ax4524)	69.5675	34.0877	0.489995	WBGene00011282
rbg-3	+	+	+	+	+	Group I	Enrichment in ~100-cell is weak	not significantly sterile in N2 or grif-1(ax4524)	48.597	9.15896	0.188468	WBGene00007167
rnp-8	+	+	+	-	+	Group I		not significantly sterile in N2 or grif-1(ax4524)	33.0085	27.3927	0.82987	WBGene00020091
sgt-1	+	+	+	-	+	Group I	RNA localizes to puncta in somatic cells	not significantly sterile in N2 or grif-1(ax4524)	122.019	262.808	2.15384	WBGene00019893
simr-1	+	+	+	+	+	Group I	Enrichment in ~100-cell is weak	not significantly sterile in N2 or grif-1(ax4524)	22.4803	9.26109	0.411965	WBGene00015504
snx-6	+	+	+	+	+	Group I	Enrichment in ~100-cell is weak	not significantly sterile in N2 or grif-1(ax4524)	91.0781	108.74	1.19392	WBGene00013354	Embryonic lethal
T04A8.7	+	+	+	+	+	Group I	Enrichment in ~100-cell is weak	no F1 worms, could not count sterility in either N2 or grif-1(ax4524)	30.7264	16.8029	0.546854	WBGene00011409	Embryonic lethal
T04H1.2	+	+	+	+	+	Group I	RNA localizes to puncta in somatic cells	not significantly sterile in N2 or grif-1(ax4524)	80.0451	45.6335	0.570098	WBGene00011449
T05B9.1	+	+	+	+	+	Group I		not significantly sterile in N2 or grif-1(ax4524)	197.05	235.846	1.19688	WBGene00011464
T13F2.6	+	+	+	+	+	Group I	Enrichment in ~100-cell is weak	not significantly sterile in N2 or grif-1(ax4524)	29.5154	5.35556	0.18145	WBGene00011746	Embryonic lethal
tcc-1	+	+	+	+	+	Group I	RNA localizes to puncta in somatic cells	not significantly sterile in N2 or grif-1(ax4524)	108.134	16.5245	0.152815	WBGene00013340
tdc-1	+	+	+	+	+	Group I	RNA localizes to puncta in somatic cells, Enrichment in ~100-cell is weak	not significantly sterile in N2 or grif-1(ax4524)	25.9639	1.99261	0.0767454	WBGene00006562
trcs-1	+	+	+	+	+	Group I	Enrichment in ~100-cell is weak	not significantly sterile in N2 or grif-1(ax4524)	217.599	4.38237	0.0201397	WBGene00009186	Embryonic lethal
ubxn-4	+	+	+	+	+	Group I	Enrichment in ~100-cell is weak	not significantly sterile in N2 or grif-1(ax4524)	138.237	240.409	1.73911	WBGene00022703
unc-11	+	+	+	+	+	Group I		not significantly sterile in N2 or grif-1(ax4524)	26.0104	44.4363	1.70841	WBGene00006751	Embryonic lethal
vps-35	+	+	+	+	+	Group I	RNA localizes to puncta in somatic cells, Enrichment in ~100-cell is weak	no F1 worms, could not count sterility in either N2 or grif-1(ax4524)	53.5228	41.0071	0.766162	WBGene00006933
W08E12.7	+	+	+	+	+	Group I	Enrichment in ~100-cell is weak	not significantly sterile in N2 or grif-1(ax4524)	310.965	456.139	1.46685	WBGene00021088
wago-1	+	+	+	+	+	Group I	Enrichment in ~100-cell is weak	not significantly sterile in N2 or grif-1(ax4524)	426.165	357.944	0.839919	WBGene00011061
xrep-4	+	+	+	+	+	Group I	Enrichment in ~100-cell is weak	not significantly sterile in N2 or grif-1(ax4524)	29.382	15.6725	0.533407	WBGene00018509
Y18D10A.11	+	+	+	+	+	Group I	Enrichment in ~100-cell is weak	not significantly sterile in N2 or grif-1(ax4524)	48.6697	16.9215	0.34768	WBGene00012481
Y41E3.7	+	+	+	+	+	Group I		not significantly sterile in N2 or grif-1(ax4524)	91.0208	66.6664	0.73243	WBGene00012765
zif-1	+	+	+	+	+	Group I		not significantly sterile in N2 or grif-1(ax4524)	104.546	182.953	1.74997	WBGene00006977	Embryonic lethal
acs-19	-	+	+	+	+	Group I	Enrichment in ~100-cell is weak	not significantly sterile in N2 or grif-1(ax4524)	78.6355	24.1249	0.306793	WBGene00007969
cash-1	-	+	+	+	+	Group I	RNA localizes to puncta in somatic cells	sterility in grif-1(ax4524)	261.115	141.548	0.54209	WBGene00010631
cgh-1	-	+	+	+	+	Group I		no F1 worms, could not count sterility in either N2 or grif-1(ax4524)	283.28	231.603	0.817577	WBGene00000479	Embryonic lethal
cpg-2	-	+	+	+	+	Group I		not significantly sterile in N2 or grif-1(ax4524)	86.2101	3.92083	0.04548	WBGene00015102	Embryonic lethal
dab-1	-	+	+	+	+	Group I	Enrichment in ~100-cell is weak	not significantly sterile in N2 or grif-1(ax4524)	140.614	84.6549	0.602039	WBGene00000894	Embryonic lethal
deps-1	-	+	+	+	+	Group I		sterility in grif-1(ax4524)	113.799	81.0543	0.712259	WBGene00022034	Embryonic lethal
eat-6	-	+	+	+	+	Group I		no F1 worms, could not count sterility in either N2 or grif-1(ax4524)	142.822	14.1634	0.0991681	WBGene00001137	Embryonic lethal
egg-3	-	+	+	+	+	Group I		embryonic lethality, could not count sterility in either N2 or grif-1(ax4524)	48.0143	6.4887	0.135141	WBGene00009701	Embryonic lethal
fbxa-215	-	+	-	-	+	Group I		not significantly sterile in N2 or grif-1(ax4524)	113.509	80.3702	0.708053	WBGene00012879
hil-4	-	+	-	-	+	Group I		not significantly sterile in N2 or grif-1(ax4524)	172.423	268.847	1.55923	WBGene00001855
hrde-1	-	+	+	+	+	Group I	Enrichment in ~100-cell is weak	not significantly sterile in N2 or grif-1(ax4524)	139.314	35.5976	0.25552	WBGene00007624
ima-2	-	+	+	+	+	Group I		embryonic lethality, could not count sterility in either N2 or grif-1(ax4524)	169.767	33.834	0.199297	WBGene00002073	Embryonic lethal
lin-24	-	+	+	+	+	Group I		not significantly sterile in N2 or grif-1(ax4524)	34.2199	21.0474	0.615063	WBGene00003010
M01H9.3	-	+	+	+	+	Group I	Enrichment in ~100-cell is weak	not significantly sterile in N2 or grif-1(ax4524)	29.75	59.5412	2.00138	WBGene00019719
maph-1.2	-	+	+	+	+	Group I	Enrichment in ~100-cell is weak		9.17335	4.59328	0.50072	WBGene00009113	Embryonic lethal
ogdh-1	-	+	+	+	+	Group I	Enrichment in ~100-cell is weak	P0 sterile, no F1 worms, could not count sterility in either N2 or grif-1(ax4524)	108.492	55.0869	0.507752	WBGene00020679	Embryonic lethal
patr-1	-	+	+	+	+	Group I	Enrichment in ~100-cell is weak	not significantly sterile in N2 or grif-1(ax4524)	917.235	807.246	0.880086	WBGene00009661	Embryonic lethal
pos-1	-	+	+	+	+	Group I	RNA localizes to puncta in somatic cells	embryonic lethality, could not count sterility in either N2 or grif-1(ax4524)	524.665	863.837	1.64645	WBGene00004078	Embryonic lethal
prx-19	-	+	+	+	+	Group I	Enrichment in ~100-cell is weak	not significantly sterile in N2 or grif-1(ax4524)	80.0798	91.2641	1.13967	WBGene00004201	Embryonic lethal
rilp-1	-	+	+	+	+	Group I	Enrichment in ~100-cell is weak	not significantly sterile in N2 or grif-1(ax4524)	24.1934	13.5829	0.561432	WBGene00007860
rml-1	-	+	+	+	+	Group I	RNA localizes to puncta in somatic cells, Enrichment in ~100-cell is weak	no F1 worms, could not count sterility in either N2 or grif-1(ax4524)	138.554	94.6699	0.683271	WBGene00010665	Embryonic lethal
sar-1	-	+	+	+	+	Group I	Enrichment in ~100-cell is weak	P0 lethality, could not count sterility in either N2 or grif-1(ax4524)	58.4111	90.2919	1.5458	WBGene00022678
skpt-1	-	+	+	-	+	Group I	Enrichment in ~100-cell is weak	not significantly sterile in N2 or grif-1(ax4524)	50.7929	45.4569	0.894945	WBGene00018613
spn-4	-	+	+	+	+	Group I	RNA localizes to puncta in somatic cells	embryonic lethality, could not count sterility in either N2 or grif-1(ax4524)	324.759	320.132	0.985752	WBGene00004984	Embryonic lethal
spsb-2	-	+	+	+	+	Group I		not significantly sterile in N2 or grif-1(ax4524)	23.6361	6.68236	0.282718	WBGene00021596
syp-4	-	+	+	+	+	Group I		not significantly sterile in N2 or grif-1(ax4524)	22.2607	3.9144	0.175843	WBGene00019247
tag-340	-	+	+	+	+	Group I	Enrichment in ~100-cell is weak	not significantly sterile in N2 or grif-1(ax4524)	24.0543	6.60273	0.274493	WBGene00017826
Y110A2AR.1	-	+	+	+	+	Group I	Enrichment in ~100-cell is weak	not significantly sterile in N2 or grif-1(ax4524)	40.5626	6.13102	0.15115	WBGene00022452
abhd-12	-	-	+	-	+	Group I		not significantly sterile in N2 or grif-1(ax4524)	62.5379	8.44633	0.135059	WBGene00022393
aipl-1	-	-	+	+	+	Group I	Enrichment in ~100-cell is weak	not significantly sterile in N2 or grif-1(ax4524)	320.075	231.886	0.724473	WBGene00010685
arl-8	-	-	+	-	+	Group I	Enrichment in ~100-cell is weak	not significantly sterile in N2 or grif-1(ax4524)	63.2374	70.8657	1.12063	WBGene00000192	Embryonic lethal
clec-88	-	-	+	+	+	Group I		not significantly sterile in N2 or grif-1(ax4524)	189.103	92.161	0.487359	WBGene00019606
F21D5.1	-	-	+	+	+	Group I	RNA localizes to puncta in somatic cells	no F1 worms, could not count sterility in either N2 or grif-1(ax4524)	153.026	142.942	0.934105	WBGene00009006	Embryonic lethal
gln-6	-	-	+	-	+	Group I		not significantly sterile in N2 or grif-1(ax4524)	204.716	110.82	0.541337	WBGene00001607	Embryonic lethal
inft-2	-	-	+	+	+	Group I	Enrichment in ~100-cell is weak	not significantly sterile in N2 or grif-1(ax4524)	84.8804	58.6004	0.690388	WBGene00008848
inx-14	-	-	+	+	+	Group I	Enrichment in ~100-cell is weak	sterility in both N2 and grif-1(ax4524)	24.866	6.76182	0.27193	WBGene00002136	Embryonic lethal
osta-3	-	-	+	+	+	Group I		not significantly sterile in N2 or grif-1(ax4524)	18.3792	6.80408	0.370204	WBGene00012182
panl-3	-	-	+	+	+	Group I	Enrichment in ~100-cell is weak		220.04	243.6	1.10707	WBGene00014015
rle-1	-	-	+	+	+	Group I	Enrichment in ~100-cell is weak	not significantly sterile in N2 or grif-1(ax4524)	75.4922	56.1531	0.743827	WBGene00010923	Embryonic lethal
rmd-1	-	-	+	+	+	Group I	RNA localizes to puncta in somatic cells	embryonic lethality, could not count sterility in either N2 or grif-1(ax4524)	113.779	50.6168	0.44487	WBGene00011501	Embryonic lethal
scav-2	-	-	+	-	+	Group I		not significantly sterile in N2 or grif-1(ax4524)	22.0514	4.0617	0.184192	WBGene00013578
spat-1	-	-	+	+	+	Group I		not significantly sterile in N2 or grif-1(ax4524)	100.662	99.4022	0.987481	WBGene00010198
sur-6	-	-	+	+	+	Group I	Enrichment in ~100-cell is weak	embryonic lethality, could not count sterility in either N2 or grif-1(ax4524)	292.54	381.603	1.30445	WBGene00006352	Embryonic lethal
T26A8.1	-	-	+	+	+	Group I		not significantly sterile in N2 or grif-1(ax4524)	48.731	11.579	0.237611	WBGene00020824
zipt-15	-	-	+	-	+	Group I		not significantly sterile in N2 or grif-1(ax4524)	34.9706	15.4799	0.442656	WBGene00021936
atp-2	-	-	-	+	+	Group I		P0 lethality, could not count sterility in either N2 or grif-1(ax4524)	1058.91	749.75	0.708042	WBGene00000229	Embryonic lethal
B0393.3	-	-	-	+	+	Group I	Enrichment in ~100-cell is weak	not significantly sterile in N2 or grif-1(ax4524)	384.709	430.313	1.11854	WBGene00007168
clec-87	-	-	-	+	+	Group I		not significantly sterile in N2 or grif-1(ax4524)	628.815	700.299	1.11368	WBGene00007709
eef-1G	-	-	-	+	+	Group I	Enrichment in ~100-cell is weak	P0 lethality, could not count sterility in either N2 or grif-1(ax4524)	868.286	205.736	0.236945	WBGene00008920	Embryonic lethal
ZK829.9	-	-	-	+	+	Group I		not significantly sterile in N2 or grif-1(ax4524)	56.5869	1.81288	0.0320372	WBGene00014097
acs-4	+	+	+	+	-	Group II			119.248	92.8754	0.778844	WBGene00018152	Embryonic lethal
alfa-1	+	+	+	+	-	Group II			68.2155	44.2421	0.648563	WBGene00017547
algn-9	+	+	+	+	-	Group II			31.8509	16.0664	0.504425	WBGene00007556
arx-2	+	+	+	+	-	Group II			102.304	98.3312	0.96117	WBGene00000200	Embryonic lethal
atf-7	+	+	+	+	-	Group II			261.675	157.281	0.601054	WBGene00000223
atg-18	+	+	+	+	-	Group II			206.719	323.64	1.5656	WBGene00018294
atx-2	+	+	+	+	-	Group II			458.509	792.389	1.72819	WBGene00000231	Embryonic lethal
bet-2	+	+	-	-	-	Group II			727.914	773.151	1.06215	WBGene00010199
C03A3.2	+	+	-	-	-	Group II			6.81044	3.29088	0.483212	WBGene00007267
C04B4.2	+	+	+	+	-	Group II			28.3967	1.3495	0.0475229	WBGene00007290
C05C10.5	+	+	+	+	-	Group II			187.862	306.618	1.63215	WBGene00007332	Embryonic lethal
C13F10.7	+	+	+	-	-	Group II			130.516	132.192	1.01284	WBGene00015746	Embryonic lethal
C14B1.9	+	+	+	+	-	Group II	RNA localizes to puncta in somatic cells		25.4053	1.18846	0.04678	WBGene00007580	Embryonic lethal
C23G10.7	+	+	+	+	-	Group II			39.8948	26.9303	0.675034	WBGene00016014
C27D9.1	+	+	+	+	-	Group II			8.2919	1.75309	0.211421	WBGene00016163	Embryonic lethal
C47D12.2	+	+	+	+	-	Group II			121.487	84.0001	0.691435	WBGene00008136
cam-1	+	+	+	-	-	Group II			330.574	264.635	0.800532	WBGene00000289
catp-6	+	+	+	+	-	Group II			36.4179	2.52433	0.0693157	WBGene00012341
cct-6	+	+	+	+	-	Group II			171.65	167.53	0.975998	WBGene00000381	Embryonic lethal
cct-8	+	+	+	-	-	Group II			172.81	237.208	1.37265	WBGene00021934	Embryonic lethal
cdc-14	+	+	+	+	-	Group II			366.132	314.5	0.858978	WBGene00000383	Embryonic lethal
ced-3	+	+	+	+	-	Group II			72.3746	53.0079	0.73241	WBGene00000417
cey-2	+	+	+	-	-	Group II			236.662	47.3211	0.199952	WBGene00000473
chc-1	+	+	+	+	-	Group II	RNA localizes to puncta in somatic cells		524.656	715.146	1.36308	WBGene00011867	Embryonic lethal
clr-1	+	+	+	+	-	Group II			109.968	20.0194	0.182048	WBGene00000548
copb-1	+	+	+	+	-	Group II			223.184	250.492	1.12236	WBGene00021292	Embryonic lethal
copd-1	+	+	+	+	-	Group II			165.203	187.629	1.13574	WBGene00015734
cpg-4	+	+	+	+	-	Group II			26.0961	0.539506	0.0206738	WBGene00015677
cpt-1	+	+	+	-	-	Group II			261.023	96.996	0.371599	WBGene00012907
cra-1	+	+	+	+	-	Group II			64.1782	41.7671	0.650799	WBGene00020068	Embryonic lethal
csr-1	+	+	-	+	-	Group II			31.3817	23.5585	0.750708	WBGene00017641	Embryonic lethal
ctf-4	+	+	+	+	-	Group II			381.35	585.375	1.53501	WBGene00008921	Embryonic lethal
ctns-1	+	+	+	+	-	Group II			14.8899	0.634905	0.0426398	WBGene00008052
cyld-1	+	+	+	+	-	Group II			60.2974	36.8754	0.611559	WBGene00009594
cyn-7	+	+	+	+	-	Group II			449.095	355.39	0.791348	WBGene00000883	Embryonic lethal
D1044.6	+	+	+	+	-	Group II			69.117	18.6008	0.269121	WBGene00017031
D2023.6	+	+	+	+	-	Group II			16.6553	2.12037	0.127309	WBGene00008410
daf-18	+	+	+	+	-	Group II			491.52	374.509	0.761941	WBGene00000913
dnj-5	+	+	+	+	-	Group II			310.882	134.765	0.433493	WBGene00001023
ech-1.2	+	-	+	-	-	Group II	RNA localizes to puncta in somatic cells		312.135	243.468	0.780008	WBGene00020347
efr-3	+	+	+	+	-	Group II			61.6024	29.3613	0.476627	WBGene00016311	Embryonic lethal
ekl-6	+	+	+	-	-	Group II			170.757	161.683	0.946859	WBGene00011806
enpl-1	+	+	+	+	-	Group II			414.761	146.717	0.353738	WBGene00011480	Embryonic lethal
erfa-3	+	+	+	+	-	Group II			206.009	247.593	1.20186	WBGene00010405	Embryonic lethal
F07F6.4	+	+	+	-	-	Group II			124.069	236.502	1.90622	WBGene00017217
F20D1.3	+	+	+	+	-	Group II			56.66	119.511	2.10927	WBGene00008975
F26E4.4	+	+	+	+	-	Group II			103.008	62.2332	0.60416	WBGene00009159	Embryonic lethal
F35C11.5	+	+	+	+	-	Group II			17.2713	0.418119	0.0242089	WBGene00009404
F49C12.9	+	+	+	+	-	Group II			127.599	159.301	1.24845	WBGene00009878
F56A11.5	+	+	+	+	-	Group II			23.0045	8.61326	0.374416	WBGene00018925
F56A8.3	+	+	+	+	-	Group II			125.526	212.971	1.69662	WBGene00010139	Embryonic lethal
F56C9.10	+	+	+	+	-	Group II			410.973	500.31	1.21738	WBGene00018953
F58G11.3	+	+	+	+	-	Group II			9.34289	76.9703	8.23838	WBGene00010281
F59E12.9	+	+	+	+	-	Group II			127.027	147.896	1.16428	WBGene00019124
farl-11	+	+	+	-	-	Group II			117.266	110.134	0.939175	WBGene00017349
fecl-1	+	+	+	-	-	Group II			32.4406	15.8419	0.488334	WBGene00010645
fsn-1	+	+	+	+	-	Group II			94.5374	29.7149	0.314319	WBGene00001499
fubl-1	+	+	+	+	-	Group II			26.8573	244.234	9.09374	WBGene00007534
fzr-1	+	+	+	+	-	Group II			232.672	319.13	1.37159	WBGene00001510
gap-3	+	+	+	+	-	Group II			26.0878	12.2545	0.46974	WBGene00021238
gars-1	+	+	+	+	-	Group II			139.638	118.039	0.845324	WBGene00001744	Embryonic lethal
gex-3	+	-	+	-	-	Group II			121.44	87.643	0.7217	WBGene00001580	Embryonic lethal
gld-2	+	+	+	+	-	Group II			85.0799	60.251	0.70817	WBGene00001596	Embryonic lethal
glp-4	+	+	+	+	-	Group II			104.284	91.7949	0.88024	WBGene00006936	Embryonic lethal
gon-14	+	+	+	+	-	Group II			134.119	125.037	0.932287	WBGene00002148
gon-4	+	+	+	+	-	Group II			182.752	117.733	0.644223	WBGene00001653	Embryonic lethal
gpi-1	+	+	+	+	-	Group II			77.8917	92.9562	1.1934	WBGene00013597	Embryonic lethal
haf-3	+	+	+	+	-	Group II			51.383	39.9044	0.776607	WBGene00001813
hmp-1	+	+	+	+	-	Group II			269.985	231.269	0.8566	WBGene00001978	Embryonic lethal
hpo-9	+	+	+	+	-	Group II			97.1062	35.3428	0.36396	WBGene00015463	Embryonic lethal
hsp-110	+	+	+	-	-	Group II			199.605	211.13	1.05774	WBGene00016250	Embryonic lethal
hxk-1	+	+	+	+	-	Group II	RNA localizes to puncta in somatic cells		102.988	60.0015	0.582605	WBGene00008780	Embryonic lethal
idh-1	+	+	+	+	-	Group II			312.766	444.5	1.42119	WBGene00010317
iffb-1	+	+	+	+	-	Group II			121.252	206.653	1.70433	WBGene00021857	Embryonic lethal
imp-2	+	+	+	+	-	Group II			135.492	62.401	0.460552	WBGene00011481	Embryonic lethal
inf-1	+	+	+	-	-	Group II			610.71	1315.35	2.1538	WBGene00002083	Embryonic lethal
jmjd-2	+	+	+	+	-	Group II			170.688	233.682	1.36906	WBGene00012982
K07H8.2	+	+	+	+	-	Group II			43.7457	7.42676	0.169771	WBGene00019504	Embryonic lethal
kin-4	+	+	+	-	-	Group II			225.436	151.01	0.669855	WBGene00002192
lap-2	+	+	+	+	-	Group II			118.154	164.166	1.38943	WBGene00002250
larp-1	+	+	+	-	-	Group II			365.935	386.126	1.05518	WBGene00020097	Embryonic lethal
lat-1	+	+	+	+	-	Group II			127.869	29.3958	0.229891	WBGene00002251	Embryonic lethal
lst-4	+	+	+	+	-	Group II			79.7021	65.507	0.821898	WBGene00003086	Embryonic lethal
meg-3	+	+	+	+	-	Group II			123.043	103.864	0.844126	WBGene00001569
met-1	+	+	+	-	-	Group II			375.262	491.421	1.30954	WBGene00016603
mrp-4	+	+	+	+	-	Group II			65.8972	9.90032	0.150239	WBGene00003410
nars-1	+	+	+	+	-	Group II			73.2775	88.5462	1.20837	WBGene00003815	Embryonic lethal
natc-1	+	+	+	+	-	Group II			83.6074	62.8424	0.751637	WBGene00020719	Embryonic lethal
nhr-66	+	+	+	+	-	Group II	RNA localizes to puncta in somatic cells		44.1667	19.554	0.44273	WBGene00003656
nra-2	+	+	+	-	-	Group II			109.963	51.0539	0.464282	WBGene00011488
nsf-1	+	+	+	+	-	Group II			156.891	197.947	1.26169	WBGene00003818	Embryonic lethal
ntl-4	+	+	+	-	-	Group II			222.996	303.124	1.35932	WBGene00003827	Embryonic lethal
ntl-9	+	-	+	+	-	Group II			96.7205	167.429	1.73106	WBGene00016139	Embryonic lethal
ola-1	+	+	+	+	-	Group II			200.638	192.752	0.960697	WBGene00012344	Embryonic lethal
oma-1	+	+	+	+	-	Group II			93.5915	202.25	2.16099	WBGene00003864	Embryonic lethal
orc-1	+	+	+	+	-	Group II			160.687	155.501	0.967724	WBGene00012650	Embryonic lethal
pak-2	+	+	+	+	-	Group II			86.7697	30.0399	0.346203	WBGene00006443
pal-1	+	-	+	-	-	Group II	RNA localizes to puncta in somatic cells		142.348	145.469	1.02193	WBGene00003912	Embryonic lethal
pap-1	+	+	+	+	-	Group II			257.205	236.357	0.918946	WBGene00012528	Embryonic lethal
par-3	+	+	+	+	-	Group II	RNA localizes to puncta in somatic cells		311.165	198.669	0.638469	WBGene00003918	Embryonic lethal
pcaf-1	+	+	+	-	-	Group II			124.602	158.432	1.2715	WBGene00021636
pfkb-1.2	+	+	+	+	-	Group II	RNA localizes to puncta in somatic cells		155.377	193.964	1.24834	WBGene00019295
pigv-1	+	+	+	+	-	Group II			174.628	123.943	0.709755	WBGene00020375	Embryonic lethal
pitr-1	+	+	+	+	-	Group II			35.3934	1.94658	0.0549985	WBGene00016739	Embryonic lethal
plp-1	+	+	+	+	-	Group II			216.258	156.199	0.72228	WBGene00004046
plst-1	+	+	+	-	-	Group II			41.0682	48.0868	1.1709	WBGene00022425
pod-1	+	+	+	+	-	Group II			310.37	339.082	1.09251	WBGene00004075	Embryonic lethal
ppm-1.A	+	+	+	+	-	Group II			149.59	120.172	0.803341	WBGene00006460
prom-1	+	+	+	+	-	Group II			15.9977	4.12891	0.258094	WBGene00009173
ptc-1	+	+	+	+	-	Group II	RNA localizes to puncta in somatic cells		116.427	8.48541	0.072882	WBGene00004208	Embryonic lethal
pyk-1	+	+	+	+	-	Group II			90.872	58.9686	0.648919	WBGene00009126	Embryonic lethal
pzf-1	+	+	+	+	-	Group II			8.55881	0.404995	0.0473191	WBGene00011505
rab-1	+	+	+	+	-	Group II			140.633	276.054	1.96293	WBGene00004266	Embryonic lethal
rab-11.1	+	+	+	+	-	Group II			265.048	360.733	1.36101	WBGene00004274	Embryonic lethal
ran-3	+	+	+	+	-	Group II			241.376	224.798	0.931319	WBGene00004304	Embryonic lethal
ret-1	+	+	+	+	-	Group II	RNA localizes to puncta in somatic cells		150.63	370.983	2.46289	WBGene00004336
rme-1	+	+	+	+	-	Group II			138.129	130.518	0.944904	WBGene00004373
rme-2	+	+	+	+	-	Group II			32.0785	0.717234	0.0223587	WBGene00004374	Embryonic lethal
rme-8	+	+	+	-	-	Group II			145.005	60.2739	0.415667	WBGene00004378	Embryonic lethal
rpoa-2	+	+	+	+	-	Group II			134.227	96.7058	0.720462	WBGene00008781	Embryonic lethal
sec-24.1	+	+	+	+	-	Group II			234.327	299.68	1.2789	WBGene00004755
sel-2	+	+	-	+	-	Group II			480.138	276.569	0.57602	WBGene00004760
smc-6	+	+	+	+	-	Group II			191.919	124.558	0.649015	WBGene00010056	Embryonic lethal
snx-13	+	+	+	+	-	Group II			44.0698	6.06965	0.137728	WBGene00013803
sqv-5	+	+	+	+	-	Group II			61.5227	9.65305	0.156902	WBGene00005023	Embryonic lethal
sqv-7	+	+	+	+	-	Group II			12.7462	3.96852	0.31135	WBGene00005025	Embryonic lethal
srgp-1	+	+	+	-	-	Group II			427.244	293.563	0.687108	WBGene00006406
srpa-72	+	+	+	+	-	Group II			157.445	165.06	1.04836	WBGene00017245	Embryonic lethal
stt-3	+	-	-	-	-	Group II			263.539	79.672	0.302315	WBGene00020437	Embryonic lethal
suco-1	+	+	+	+	-	Group II	RNA localizes to puncta in somatic cells		45.1893	6.76241	0.149646	WBGene00020031
szy-4	+	+	+	+	-	Group II			17.051	1.34236	0.0787264	WBGene00077732	Embryonic lethal
T05E7.3	+	+	+	+	-	Group II			50.4151	43.6066	0.86495	WBGene00020259
T05H10.1	+	+	+	+	-	Group II	RNA localizes to puncta in somatic cells		63.9908	34.929	0.545844	WBGene00011507
T13C2.6	+	+	+	+	-	Group II			78.3675	19.0637	0.243261	WBGene00020481	Embryonic lethal
T22F3.2	+	+	+	+	-	Group II			48.0196	43.6071	0.90811	WBGene00020695
taf-5	+	+	+	-	-	Group II			110.484	134.248	1.21509	WBGene00006386	Embryonic lethal
tam-1	+	+	+	+	-	Group II			616.378	379.126	0.615086	WBGene00006523	Embryonic lethal
tiar-1	+	+	+	-	-	Group II	RNA localizes to puncta in somatic cells		498.963	714.099	1.43117	WBGene00015943	Embryonic lethal
tmem-131	+	+	+	+	-	Group II	RNA localizes to puncta in somatic cells		160.681	38.1539	0.237451	WBGene00016170	Embryonic lethal
tol-1	+	+	+	+	-	Group II			104.643	21.6759	0.207142	WBGene00006593	Embryonic lethal
tre-1	+	+	+	+	-	Group II	RNA localizes to puncta in somatic cells		31.0448	6.45703	0.207991	WBGene00006607	Embryonic lethal
trpp-10	+	+	+	-	-	Group II			26.251	17.2433	0.656863	WBGene00022138
uba-1	+	+	+	+	-	Group II	RNA localizes to puncta in somatic cells		441.774	331.468	0.750311	WBGene00006699	Embryonic lethal
ubxn-3	+	+	+	+	-	Group II			395.739	522.734	1.32091	WBGene00018586	Embryonic lethal
unc-37	+	+	+	-	-	Group II			873.6	1421.26	1.6269	WBGene00006773	Embryonic lethal
unc-40	+	+	+	+	-	Group II			140.226	30.3955	0.21676	WBGene00006776
vgln-1	+	+	+	+	-	Group II			1616.01	2589.77	1.60257	WBGene00007463
vha-13	+	+	+	+	-	Group II			192.672	261.271	1.35604	WBGene00013025	Embryonic lethal
vha-7	+	+	+	+	-	Group II			22.1043	9.77686	0.442305	WBGene00006916
vps-15	+	+	+	+	-	Group II			177.623	125.943	0.709049	WBGene00014151
vps-39	+	+	+	+	-	Group II			183.333	159.986	0.872652	WBGene00011625	Embryonic lethal
wee-1.3	+	-	-	-	-	Group II			134.519	99.412	0.739019	WBGene00006940	Embryonic lethal
wht-2	+	+	+	+	-	Group II			62.9434	60.8718	0.967087	WBGene00007513
xpc-1	+	+	+	-	-	Group II	RNA localizes to puncta in somatic cells		89.4433	75.9405	0.849035	WBGene00022296
Y39E4B.5	+	+	+	+	-	Group II			20.2538	5.53442	0.273253	WBGene00012716
Y41D4A.4	+	+	+	-	-	Group II			46.7596	19.1626	0.40981	WBGene00021506
Y50D7A.3	+	+	+	-	-	Group II			84.1077	38.7158	0.460312	WBGene00021753
Y57A10A.31	+	+	+	-	-	Group II			97.2997	66.2178	0.680555	WBGene00013270
Y71F9AL.9	+	+	+	+	-	Group II			360.312	630.175	1.74897	WBGene00022114
Y73B3A.1	+	+	+	+	-	Group II			39.7343	29.5612	0.743972	WBGene00022203
ZC53.1	+	+	+	+	-	Group II			7.80927	2.68845	0.344265	WBGene00022508
zer-1	+	+	+	+	-	Group II			162.794	144.078	0.885037	WBGene00020762
zfp-1	+	+	+	+	-	Group II			326.946	343.83	1.05164	WBGene00006975
zyg-11	+	+	+	+	-	Group II	RNA localizes to puncta in somatic cells		150.576	80.8484	0.536926	WBGene00006996	Embryonic lethal
aka-1	-	+	+	+	-	Group II			170.798	181.166	1.0607	WBGene00000101
C01G8.1	-	+	+	+	-	Group II			62.2749	0.525569	0.00843949	WBGene00015312
C18D11.3	-	+	+	+	-	Group II			42.4685	22.1159	0.520761	WBGene00007681
C31H1.8	-	+	+	+	-	Group II			36.8516	4.91302	0.133319	WBGene00016291	Embryonic lethal
C55A6.1	-	+	+	+	-	Group II	RNA localizes to puncta in somatic cells		64.2839	42.0152	0.653588	WBGene00008330
car-1	-	+	+	+	-	Group II	RNA localizes to puncta in somatic cells		153.53	169.262	1.10246	WBGene00012484	Embryonic lethal
cars-1	-	+	+	+	-	Group II			208.673	128.734	0.61692	WBGene00000800	Embryonic lethal
cct-1	-	+	+	-	-	Group II			371.608	257.734	0.693565	WBGene00000377	Embryonic lethal
cct-2	-	+	+	+	-	Group II			192.39	192.319	0.99963	WBGene00000378	Embryonic lethal
cdc-25.2	-	+	+	+	-	Group II			346.411	416.642	1.20274	WBGene00000387	Embryonic lethal
cpb-3	-	+	+	+	-	Group II			74.0265	78.8119	1.06465	WBGene00000772	Embryonic lethal
cul-3	-	+	+	+	-	Group II			217.235	99.0023	0.455737	WBGene00000838	Embryonic lethal
eif-2A	-	+	+	+	-	Group II			306.842	170.768	0.556534	WBGene00008480	Embryonic lethal
epn-1	-	+	+	+	-	Group II			304.3	449.99	1.47877	WBGene00001329	Embryonic lethal
F40H3.1	-	+	+	+	-	Group II			4.19357	3.47656	0.829022	WBGene00018249
F53C11.5	-	+	+	+	-	Group II			77.8152	69.0072	0.886808	WBGene00009975
gei-17	-	+	+	+	-	Group II			22.9825	91.2134	3.96882	WBGene00001574	Embryonic lethal
gen-1	-	+	+	+	-	Group II			30.2066	7.24428	0.239824	WBGene00020442	Embryonic lethal
H34C03.2	-	+	+	+	-	Group II			265.726	272.902	1.027	WBGene00019259
hinf-1	-	+	+	+	-	Group II	RNA localizes to puncta in somatic cells		369.779	628.844	1.70059	WBGene00009553	Embryonic lethal
hsp-6	-	+	+	-	-	Group II	RNA localizes to puncta in somatic cells		208.135	188.695	0.906598	WBGene00002010	Embryonic lethal
ing-3	-	+	+	+	-	Group II			81.9002	82.7028	1.0098	WBGene00013095	Embryonic lethal
K10C3.4	-	+	+	+	-	Group II			91.9205	41.8012	0.454754	WBGene00010731
kars-1	-	+	+	+	-	Group II			228.75	159.854	0.698815	WBGene00002238	Embryonic lethal
lea-1	-	+	+	-	-	Group II			213.093	480.34	2.25414	WBGene00002263
let-526	-	+	+	+	-	Group II			951.133	860.525	0.904737	WBGene00002583	Embryonic lethal
let-711	-	+	+	+	-	Group II			1135.16	882.679	0.777583	WBGene00002845	Embryonic lethal
mau-2	-	+	-	+	-	Group II	RNA localizes to puncta in somatic cells		50.5353	61.9471	1.22582	WBGene00003136	Embryonic lethal
mdh-2	-	+	-	-	-	Group II			44.2034	98.8365	2.23595	WBGene00003162	Embyronic lethal
mvk-1	-	+	+	+	-	Group II			203.309	184.25	0.906257	WBGene00021534	Embryonic lethal
ncl-1	-	+	+	+	-	Group II			207.025	193.763	0.93594	WBGene00003559
nhl-2	-	+	+	-	-	Group II			225.331	177.922	0.789604	WBGene00003598
nmt-1	-	+	+	+	-	Group II			129.734	195.349	1.50577	WBGene00020549	Embryonic lethal
npp-9	-	+	+	+	-	Group II	RNA localizes to puncta in somatic cells		238.354	139.173	0.583891	WBGene00003795	Embryonic lethal
pdi-1	-	+	+	+	-	Group II			369.186	159.251	0.431358	WBGene00003962
pqn-59	-	+	+	+	-	Group II			991.228	1600.98	1.61514	WBGene00004143	Embryonic lethal
pqn-65	-	+	-	-	-	Group II			544.638	470.623	0.864104	WBGene00004148
pyc-1	-	+	+	+	-	Group II			65.7746	61.1293	0.929376	WBGene00004258
pygl-1	-	+	+	-	-	Group II			80.0604	101.942	1.27331	WBGene00020696	Embryonic lethal
R07E5.7	-	+	+	-	-	Group II			71.7801	51.7843	0.72143	WBGene00011115
R09F10.8	-	+	+	+	-	Group II			52.1907	21.11	0.404479	WBGene00019989	Embryonic lethal
R11H6.2	-	+	+	+	-	Group II			69.5111	36.5895	0.526384	WBGene00011250
R186.3	-	+	+	+	-	Group II			30.5632	16.562	0.541895	WBGene00011306	Embryonic lethal
rab-6.1	-	+	+	+	-	Group II			22.8785	13.6421	0.596286	WBGene00004269	Embryonic lethal
rict-1	-	+	+	+	-	Group II			111.632	69.059	0.618632	WBGene00009245
rsks-1	-	+	+	+	-	Group II			243.801	226.978	0.930998	WBGene00012929
sec-61	-	+	+	+	-	Group II			364.167	276.299	0.758716	WBGene00013311	Embryonic lethal
sel-5	-	+	+	+	-	Group II			84.413	61.0363	0.723067	WBGene00004762	Embryonic lethal
T21C9.13	-	+	-	+	-	Group II			42.756	37.9245	0.886997	WBGene00011898
tars-1	-	+	+	+	-	Group II			150.928	102.567	0.679571	WBGene00006617	Embryonic lethal
tsg-101	-	+	+	+	-	Group II			86.0701	135.003	1.56852	WBGene00015658	Embryonic lethal
tufm-1	-	+	+	+	-	Group II			149.713	93.5299	0.624728	WBGene00007000	Embryonic lethal
ubc-20	-	+	+	+	-	Group II			62.8218	105.541	1.68001	WBGene00006715
ubxn-6	-	+	+	+	-	Group II			160.002	167.797	1.04872	WBGene00019163
wdr-20	-	+	+	+	-	Group II			135.528	45.2079	0.333569	WBGene00007428	Embryonic lethal
Y46G5A.18	-	+	+	+	-	Group II			123.754	136.362	1.10188	WBGene00012908
Y47D9A.1	-	+	+	+	-	Group II			54.5935	35.6137	0.652344	WBGene00021628
Y75B8A.24	-	+	-	-	-	Group II			116.842	55.8155	0.477699	WBGene00013557
zipt-7.1	-	+	+	+	-	Group II			24.9584	0.802097	0.0321374	WBGene00044067
ZK616.5	-	+	+	+	-	Group II			10.8079	3.33123	0.308221	WBGene00022775
ZK829.7	-	+	+	+	-	Group II			77.1718	49.635	0.643175	WBGene00014096
zyg-9	-	+	+	+	-	Group II			578.496	591.849	1.02308	WBGene00006994	Embryonic lethal
aco-2	-	-	+	+	-	Group II			166.015	97.1714	0.585318	WBGene00000041	Embryonic lethal
acs-13	-	-	+	+	-	Group II			178.845	140.696	0.786695	WBGene00022037
akir-1	-	-	+	+	-	Group II			170.291	338.159	1.98577	WBGene00017088	Embryonic lethal
atp-1	-	-	+	+	-	Group II			521.414	816.252	1.56546	WBGene00010419	Embryonic lethal
atp-5	-	-	+	+	-	Group II			254.558	224.306	0.881158	WBGene00007385	Embryonic lethal
C17H12.2	-	-	+	+	-	Group II			55.0814	11.0673	0.200927	WBGene00015928
C25A1.1	-	-	+	-	-	Group II			129.106	280.47	2.1724	WBGene00007705
cav-1	-	-	+	-	-	Group II			3247.95	4208.93	1.29587	WBGene00000301
cey-1	-	-	+	+	-	Group II			371.174	562.919	1.51659	WBGene00000472
cpg-1	-	-	+	+	-	Group II	RNA localizes to puncta in somatic cells		264.595	3.06033	0.0115661	WBGene00000465	Embryonic lethal
dcn-1	-	-	+	-	-	Group II			163.399	344.216	2.1066	WBGene00010428	Embryonic lethal
ect-2	-	-	+	+	-	Group II			224.181	210.437	0.938692	WBGene00002297	Embryonic lethal
epc-1	-	-	+	+	-	Group II			451.314	166.591	0.369125	WBGene00007030	Embryonic lethal
F18A1.7	-	-	+	+	-	Group II			109.748	63.76	0.580966	WBGene00017548	Embryonic lethal
fln-1	-	-	+	+	-	Group II			155.411	134.699	0.866728	WBGene00022048	Embryonic lethal
gsp-2	-	-	+	+	-	Group II			617.976	808.249	1.3079	WBGene00001748	Embryonic lethal
hsp-1	-	-	+	+	-	Group II			746.753	972.856	1.30278	WBGene00002005	Embryonic lethal
K01G5.5	-	-	+	+	-	Group II			688.143	504.745	0.733489	WBGene00010478
kin-19	-	-	+	+	-	Group II			339.583	377.719	1.1123	WBGene00002202	Embryonic lethal
lag-1	-	-	+	+	-	Group II			174.354	222.926	1.27859	WBGene00002245	Embryonic lethal
mbk-2	-	-	+	+	-	Group II	RNA localizes to puncta in somatic cells		584.131	790.181	1.35275	WBGene00003150	Embryonic lethal
mcm-3	-	-	+	+	-	Group II			899.299	1279.77	1.42307	WBGene00003155	Embryonic lethal
mcm-7	-	-	+	+	-	Group II			2267.56	3647.39	1.60851	WBGene00003159	Embryonic lethal
mex-1	-	-	+	+	-	Group II	RNA localizes to puncta in somatic cells		130.561	170.015	1.30219	WBGene00003228	Embryonic lethal
mrck-1	-	-	+	+	-	Group II			255.945	92.8898	0.362929	WBGene00006437
nasp-2	-	-	+	+	-	Group II			2441.6	5059.22	2.0721	WBGene00008218	Embryonic lethal
ndk-1	-	-	+	-	-	Group II			250.28	253.557	1.01309	WBGene00009119	Embryonic lethal
npp-8	-	-	+	+	-	Group II			523.575	509.589	0.973287	WBGene00003794	Embryonic lethal
ostb-1	-	-	+	+	-	Group II			183.062	155.962	0.851964	WBGene00011638	Embryonic lethal
par-5	-	-	+	-	-	Group II			676.215	838.268	1.23965	WBGene00003920	Embryonic lethal
pas-6	-	-	+	+	-	Group II			92.3967	115.677	1.25195	WBGene00003927	Embryonic lethal
pck-2	-	-	+	+	-	Group II			793.855	795.411	1.00196	WBGene00011232
pkc-3	-	-	+	+	-	Group II			163.118	151.882	0.931119	WBGene00004034	Embryonic lethal
pqe-1	-	-	+	+	-	Group II			418.143	495.959	1.1861	WBGene00004095
R12E2.11	-	-	+	+	-	Group II			32.0769	61.5127	1.91766	WBGene00020036	Embryonic lethal
rho-1	-	-	+	+	-	Group II			256.031	579.238	2.26238	WBGene00004357	Embryonic lethal
rnr-2	-	-	+	+	-	Group II			1918.15	3241.85	1.69009	WBGene00004392	Embryonic lethal
sel-10	-	-	+	+	-	Group II			16.5098	75.4615	4.5707	WBGene00004767
set-2	-	-	+	+	-	Group II			288.9	246.976	0.854882	WBGene00004782
spcs-2	-	-	+	+	-	Group II			110.11	96.3567	0.875099	WBGene00012550	Embryonic lethal
sqd-1	-	-	+	+	-	Group II			414.697	382.006	0.921168	WBGene00022235
tra-1	-	-	+	+	-	Group II			48.9851	26.6921	0.544902	WBGene00006604	Embryonic lethal
tram-1	-	-	+	+	-	Group II			69.5619	64.0217	0.920357	WBGene00007696
trr-1	-	-	+	-	-	Group II			854.466	279.731	0.327375	WBGene00007028
ubc-25	-	-	+	-	-	Group II			312.79	393.845	1.25914	WBGene00006720
ucr-1	-	-	+	+	-	Group II			247.204	192.215	0.777559	WBGene00018963	Embryonic lethal
unc-108	-	-	+	+	-	Group II			142.913	202.664	1.41809	WBGene00006833	Embryonic lethal
Y17G7B.20	-	-	+	+	-	Group II			268.09	251.063	0.936486	WBGene00012471
Y17G7B.21	-	-	+	+	-	Group II			73.6479	66.4806	0.902681	WBGene00012472
yop-1	-	-	+	+	-	Group II			61.3926	152.361	2.48174	WBGene00022127
ZK524.4	-	-	+	+	-	Group II			107.378	136.297	1.26932	WBGene00013994
ztf-7	-	-	+	-	-	Group II			357.085	143.959	0.403151	WBGene00009772
ant-1.1	-	-	-	+	-	Group II			1179.68	748.635	0.634607	WBGene00006439	Embryonic lethal
apx-1	-	-	-	+	-	Group II			17.9474	5.58244	0.311044	WBGene00000168	Embryonic lethal
cutc-1	-	-	-	+	-	Group II			51.353	37.0201	0.720895	WBGene00022702
cyb-1	-	-	-	+	-	Group II			947.796	1858.74	1.96112	WBGene00000865	Embryonic lethal
ehbp-1	-	-	-	+	-	Group II			55.7001	24.4117	0.438271	WBGene00009098
F01G4.6	-	-	-	+	-	Group II			324.542	209.141	0.644418	WBGene00008505	Embryonic lethal
F19B6.1	-	-	-	+	-	Group II			246.425	188.193	0.763693	WBGene00008948
F32D1.5	-	-	-	+	-	Group II			1046.12	690.661	0.660214	WBGene00017984	Embryonic lethal
gsp-1	-	-	-	+	-	Group II			218.843	335.121	1.53133	WBGene00001747	Embryonic lethal
hpk-1	-	-	-	+	-	Group II			182.789	148.009	0.809726	WBGene00001994
ifet-1	-	-	-	+	-	Group II			733.142	1141.97	1.55763	WBGene00004132	Embryonic lethal
ima-3	-	-	-	+	-	Group II			290.039	540.109	1.86219	WBGene00002074	Embryonic lethal
let-70	-	-	-	+	-	Group II			150.531	191.181	1.27005	WBGene00002344	Embryonic lethal
mdt-28	-	-	-	+	-	Group II			111.942	182.804	1.63302	WBGene00009223	Embryonic lethal
pcn-1	-	-	-	+	-	Group II			1028.83	1765.67	1.71619	WBGene00003955	Embryonic lethal
prp-8	-	-	-	+	-	Group II			1710.12	1042.39	0.609541	WBGene00004187	Embryonic lethal
ptp-2	-	-	-	+	-	Group II			95.2626	52.3503	0.549537	WBGene00004214	Embryonic lethal
ribo-1	-	-	-	+	-	Group II			194.56	99.0939	0.509324	WBGene00020683	Embryonic lethal
trap-3	-	-	-	+	-	Group II			97.7648	214.393	2.19295	WBGene00021420
ubq-1	-	-	-	+	-	Group II			4000.4	4073.8	1.01835	WBGene00006727	Embryonic lethal
ulp-4	-	-	-	+	-	Group II			79.9153	56.6624	0.709031	WBGene00006739	Embryonic lethal
vha-19	-	-	-	+	-	Group II			55.0005	51.4527	0.935495	WBGene00021952
xpo-1	-	-	-	+	-	Group II	RNA localizes to puncta in somatic cells		749.507	490.156	0.653971	WBGene00002078	Embryonic lethal
Y41E3.1	-	-	-	+	-	Group II			26.5839	11.7371	0.44151	WBGene00012762
C14C10.5	-	-	-	-	-	Group II			309.137	262.514	0.849184	WBGene00007588
ccr-4	-	-	-	-	-	Group II			556.962	637.417	1.14445	WBGene00000376	Embryonic lethal
cdc-42	-	-	-	-	-	Group II			125.362	190.811	1.52207	WBGene00000390	Embryonic lethal
icd-1	-	-	-	-	-	Group II			422.067	224.248	0.531309	WBGene00002045	Embryonic lethal
nmy-2	-	-	-	-	-	Group II			631.291	255.024	0.403972	WBGene00003777	Embryonic lethal
npp-7	-	-	-	-	-	Group II			357.665	467.182	1.3062	WBGene00003793	Embryonic lethal
rpc-1	-	-	-	-	-	Group II			195.954	122.34	0.624332	WBGene00004411	Embryonic lethal
Y55F3BR.6	-	-	-	-	-	Group II			8.99306	4.95613	0.551106	WBGene00021943
act-2	-	-	-	-	+	Group III			741.32	1826.93	2.46443	WBGene00000064	Embryonic lethal
ani-1	-	-	-	-	-	Group III			791.254	936.282	1.18329	WBGene00013038	Embryonic lethal
cand-1	-	-	-	-	-	Group III			531.413	596.663	1.12279	WBGene00013606	Embryonic lethal
cct-4	-	-	-	-	-	Group III			205.86	199.77	0.970419	WBGene00000379	Embryonic lethal
cct-5	-	-	-	-	-	Group III			386.068	156.412	0.405142	WBGene00000380	Embryonic lethal
CD4.17	-	-	-	-	-	Group III			0.0165066	311.207	18853.5	WBGene00235159
cdc-48.2	-	-	-	-	-	Group III			35.5669	20.3127	0.571114	WBGene00008053	Embryonic lethal
chdp-1	-	-	-	-	-	Group III			2420.95	4553.87	1.88102	WBGene00015687
chtl-1	-	-	-	-	-	Group III			40.4829	17.8561	0.441077	WBGene00018037
cmd-1	-	-	-	-	-	Group III			153.172	278.766	1.81996	WBGene00000552	Embryonic lethal
cyb-3	-	-	-	-	-	Group III			2719.33	5121.62	1.88342	WBGene00000868	Embryonic lethal
dlc-1	-	-	-	-	+	Group III	Enrichment in ~100-cell is weak		170.004	351.188	2.06576	WBGene00001005	Embryonic lethal
eef-1A.1	-	-	-	-	-	Group III			5243.77	2117.56	0.403823	WBGene00001168	Embryonic lethal
F22D6.2	-	-	-	-	+	Group III			302.744	534.029	1.76396	WBGene00009050
F58D5.5	-	-	-	-	-	Group III			45.8883	97.027	2.11442	WBGene00010244
gex-2	-	-	-	-	-	Group III			208.95	168.672	0.807235	WBGene00001579	Embryonic lethal
gld-1	-	-	-	-	+	Group III	RNA localizes to puncta in somatic cells		118.516	69.5953	0.587223	WBGene00001595	Embryonic lethal
hsp-4	-	-	-	-	-	Group III			238.976	143.55	0.600688	WBGene00002008	Embryonic lethal
hsp-90	-	-	-	-	-	Group III			1371.37	1020.78	0.744356	WBGene00000915	Embryonic lethal
htz-1	-	-	-	-	-	Group III			1101.14	2860.07	2.59738	WBGene00019947
larp-5	-	-	-	-	-	Group III			241.6	150.898	0.624578	WBGene00004147
lfor-1	-	-	-	-	-	Group III			246.257	0.767475	0.00311657	WBGene00045388
lgg-2	-	-	-	-	-	Group III			124.047	244.435	1.9705	WBGene00002981	Embyronic lethal
lst-1	-	-	-	-	-	Group III			122.096	141.821	1.16155	WBGene00003083	Embryonic lethal
M28.5	-	-	-	-	-	Group III			590.734	542.333	0.918066	WBGene00010896	Embryonic lethal
mca-3	-	-	-	-	-	Group III			170.963	66.6533	0.38987	WBGene00003153
ostd-1	-	-	-	-	-	Group III			69.583	80.8681	1.16218	WBGene00019693	Embryonic lethal
pccb-1	-	-	-	-	-	Group III			454.623	616.477	1.35602	WBGene00018701
pdi-3	-	-	-	-	-	Group III	RNA localizes to puncta in somatic cells		617.364	292.273	0.473421	WBGene00003964
plk-1	-	-	-	-	-	Group III			524.314	558.772	1.06572	WBGene00004042	Embryonic lethal
rog-1	-	-	-	-	-	Group III			10.2822	4.79947	0.466773	WBGene00018819	Embyronic lethal
row-1	-	-	-	-	-	Group III			185.968	196.14	1.05469	WBGene00009508
set-16	-	-	-	-	-	Group III			616.986	357.022	0.578655	WBGene00011729	Embryonic lethal
smg-6	-	-	-	-	-	Group III			210.529	197.933	0.940172	WBGene00004884
srpa-68	-	-	-	-	-	Group III			236.461	270.779	1.14513	WBGene00010097	Embryonic lethal
swsn-4	-	-	-	-	-	Group III			1589.39	1336.44	0.84085	WBGene00004204	Embryonic lethal
T10B10.3	-	-	-	-	-	Group III			167.768	150.925	0.899604	WBGene00011680
T24B8.7	-	-	-	-	-	Group III			593.9	277.547	0.46733	WBGene00011980	Embryonic lethal
T28D9.4	-	-	-	-	-	Group III			18.009	51.3664	2.85227	WBGene00020896
tag-153	-	-	-	-	-	Group III			138.114	105.48	0.763718	WBGene00006499
tba-2	-	-	-	-	-	Group III			2791.66	4657.93	1.66852	WBGene00006529	Embryonic lethal
trap-1	-	-	-	-	-	Group III			126.583	169.249	1.33706	WBGene00022122	Embyronic lethal
unc-60	-	-	-	-	-	Group III			246.252	581.926	2.36313	WBGene00006794
vdac-1	-	-	-	-	+	Group III			394.425	905.873	2.29669	WBGene00019900
vet-6	-	-	-	-	-	Group III			603.801	1138.41	1.88541	WBGene00006902
vha-2	-	-	-	-	-	Group III			164.807	312.678	1.89724	WBGene00006911	Embyronic lethal

## Sheet: Fig 1, S1B,D,E Key
Fig 1, S1B,D,E
2-28-cell stages
-	RNA is cytoplasmic in P cell / not visibly enriched in granules
+	RNA is visibly detected in granules.
100-cell stage
-	RNA is NOT enriched in pattern consistent with primordial germ cells
+	RNA is enriched in pattern consistent with primordial germ cells

## Sheet: Fig S1C
Group I										Group II										Group III										All embryonic transcripts
GO biological process complete	Caenorhabditis elegans - REFLIST (19821)	upload_1 (130)	upload_1 (expected)	upload_1 (over/under)	upload_1 (fold Enrichment)	upload_1 (raw P-value)	upload_1 (FDR)	-log10(upload_1 (FDR)		GO biological process complete	Caenorhabditis elegans - REFLIST (19821)	upload_1 (309)	upload_1 (expected)	upload_1 (over/under)	upload_1 (fold Enrichment)	upload_1 (raw P-value)	upload_1 (FDR)	-log10(upload_1 (FDR)		GO biological process complete	Caenorhabditis elegans - REFLIST (19821)	upload_1 (45)	upload_1 (expected)	upload_1 (over/under)	upload_1 (fold Enrichment)	upload_1 (raw P-value)	upload_1 (FDR)	-log10(upload_1 (FDR)		GO biological process complete	Caenorhabditis elegans - REFLIST (19811)	upload_1 (8972)	upload_1 (expected)	upload_1 (over/under)	upload_1 (fold Enrichment)	upload_1 (raw P-value)	upload_1 (FDR)	-log10(upload_1 (FDR)
Unclassified (UNCLASSIFIED)	10172	28	66.72	-	0.42	5.32e-12	1.6e-08	7.8		Unclassified (UNCLASSIFIED)	10172	46	158.58	-	0.29	3.64e-40	1.09e-36	35.9626		embryo development (GO:0009790)	517	10	1.17	+	8.52	2.19e-07	0.000264	3.5784		Unclassified (UNCLASSIFIED)	10212	3105	4624.81	-	0.67	3.9e-159	1.18e-155	154.928
biological_process (GO:0008150)	9649	102	63.28	+	1.61	5.32e-12	3.2e-08	7.49		biological_process (GO:0008150)	9649	263	150.42	+	1.75	3.64e-40	2.19e-36	35.6596		cell cycle (GO:0007049)	513	10	1.16	+	8.59	2.05e-07	0.000307	3.51286		detection of chemical stimulus involved in sensory perception of smell (GO:0050911)	182	0	82.42	-	< 0.01	4.01e-30	4.41e-28	27.3556
germ cell development (GO:0007281)	175	14	1.15	+	12.2	2.42e-11	4.85e-08	7.31		cellular process (GO:0009987)	7508	232	117.05	+	1.98	1.45e-39	2.91e-36	35.5361		meiotic cell cycle (GO:0051321)	209	7	0.47	+	14.75	5.21e-07	0.000313	3.50446		embryo development ending in birth or egg hatching (GO:0009792)	304	295	137.68	+	2.14	1.4e-20	9.94e-19	18.0026
oogenesis (GO:0048477)	117	12	0.77	+	15.64	4.8e-11	7.21e-08	7.14		metabolic process (GO:0008152)	4619	153	72.01	+	2.12	3.44e-23	5.16e-20	19.2874		anatomical structure development (GO:0048856)	1678	16	3.81	+	4.2	4.32e-07	0.000324	3.48945		olfactory behavior (GO:0042048)	194	26	87.86	-	0.3	2.1e-11	7.48e-10	9.1261
post-transcriptional regulation of gene expression (GO:0010608)	174	13	1.14	+	11.39	2.85e-10	2.45e-07	6.61		primary metabolic process (GO:0044238)	4101	142	63.93	+	2.22	7.13e-23	8.57e-20	19.067		cellular process (GO:0009987)	7508	34	17.05	+	1.99	4.99e-07	0.000333	3.47756		determination of adult lifespan (GO:0008340)	257	205	116.39	+	1.76	2.44e-09	7.21e-08	7.14206
cellular process involved in reproduction in multicellular organism (GO:0022412)	208	14	1.36	+	10.26	2.07e-10	2.49e-07	6.6		organic substance metabolic process (GO:0071704)	4334	145	67.57	+	2.15	5.47e-22	5.48e-19	18.2612		regulation of biological process (GO:0050789)	4149	25	9.42	+	2.65	3.94e-07	0.000338	3.47108		mRNA splicing, via spliceosome (GO:0000398)	126	120	57.06	+	2.1	9.53e-09	2.66e-07	6.57512
gamete generation (GO:0007276)	254	15	1.67	+	9	2.54e-10	2.54e-07	6.6		nitrogen compound metabolic process (GO:0006807)	3657	131	57.01	+	2.3	6.43e-22	5.52e-19	18.2581		positive regulation of biological process (GO:0048518)	1238	14	2.81	+	4.98	3.81e-07	0.000382	3.41794		membrane organization (GO:0061024)	213	170	96.46	+	1.76	5.82e-08	1.44e-06	5.84164
female gamete generation (GO:0007292)	144	12	0.94	+	12.71	4.44e-10	3.34e-07	6.48		multicellular organism development (GO:0007275)	1274	72	19.86	+	3.63	3.36e-21	2.52e-18	17.5986		cellular component organization or biogenesis (GO:0071840)	1981	17	4.5	+	3.78	7.24e-07	0.000395	3.4034		positive regulation of transcription by RNA polymerase II (GO:0045944)	235	182	106.43	+	1.71	8.41e-08	2.03e-06	5.6925
negative regulation of gene expression (GO:0010629)	279	15	1.83	+	8.2	8.69e-10	4.35e-07	6.36		macromolecule metabolic process (GO:0043170)	3246	120	50.6	+	2.37	7.94e-21	5.3e-18	17.2757		Unclassified (UNCLASSIFIED)	10172	6	23.09	-	0.26	2.04e-07	0.000409	3.38828		protein-RNA complex assembly (GO:0022618)	94	92	42.57	+	2.16	2.6e-07	5.89e-06	5.22988
multicellular organismal reproductive process (GO:0048609)	276	15	1.81	+	8.29	0	4.54e-07	6.34		anatomical structure development (GO:0048856)	1678	82	26.16	+	3.13	1.86e-20	1.12e-17	16.9508		biological regulation (GO:0065007)	4322	25	9.81	+	2.55	8.84e-07	0.000443	3.3536		cell fate specification (GO:0001708)	149	123	67.48	+	1.82	1.31e-06	2.71e-05	4.56703
biological regulation (GO:0065007)	4322	60	28.35	+	2.12	8.36e-10	4.57e-07	6.34		developmental process (GO:0032502)	1822	85	28.4	+	2.99	5.11e-20	2.79e-17	16.5544		multicellular organism development (GO:0007275)	1274	15	2.89	+	5.19	7.6e-08	0.000457	3.34008		endosomal transport (GO:0016197)	79	78	35.78	+	2.18	1.48e-06	3.03e-05	4.51856
regulation of biological process (GO:0050789)	4149	59	27.21	+	2.17	7.4e-10	4.94e-07	6.31		cellular component organization (GO:0016043)	1829	85	28.51	+	2.98	6.45e-20	3.23e-17	16.4908		multicellular organismal process (GO:0032501)	2298	18	5.22	+	3.45	1.13e-06	0.000521	3.28316		regulation of cell migration (GO:0030334)	101	92	45.74	+	2.01	1.6e-06	3.26e-05	4.48678
multicellular organism reproduction (GO:0032504)	385	17	2.53	+	6.73	1.08e-09	5.01e-07	6.3		organonitrogen compound metabolic process (GO:1901564)	2550	102	39.75	+	2.57	2.05e-19	9.46e-17	16.0241		cellular component organization (GO:0016043)	1829	16	4.15	+	3.85	1.36e-06	0.000545	3.2636		excitatory postsynaptic potential (GO:0060079)	99	13	44.84	-	0.29	1.73e-06	3.49e-05	4.45717
regulation of cellular process (GO:0050794)	3822	55	25.07	+	2.19	2.08e-09	8.91e-07	6.05		protein metabolic process (GO:0019538)	2089	90	32.57	+	2.76	4.4e-19	1.89e-16	15.7235		developmental process (GO:0032502)	1822	16	4.14	+	3.87	1.29e-06	0.000555	3.25571		protein folding (GO:0006457)	125	107	56.61	+	1.89	2.15e-06	4.29e-05	4.36754
anatomical structure development (GO:0048856)	1678	34	11.01	+	3.09	2.51e-09	1.01e-06	6		cellular component organization or biogenesis (GO:0071840)	1981	87	30.88	+	2.82	6.65e-19	2.66e-16	15.5751		positive regulation of cellular process (GO:0048522)	986	12	2.24	+	5.36	1.49e-06	0.000561	3.25104		negative regulation of transcription by RNA polymerase II (GO:0000122)	121	103	54.8	+	1.88	3.11e-06	6.07e-05	4.21681
sexual reproduction (GO:0019953)	423	17	2.77	+	6.13	0	1.58e-06	5.8		cellular metabolic process (GO:0044237)	3540	122	55.19	+	2.21	1e-18	3.77e-16	15.4237		biological_process (GO:0008150)	9649	39	21.91	+	1.78	2.04e-07	0.000614	3.21183		mitotic sister chromatid segregation (GO:0000070)	64	64	28.98	+	2.21	8.81e-06	0.000155	3.80967
developmental process (GO:0032502)	1822	35	11.95	+	2.93	5.37e-09	1.9e-06	5.72		reproduction (GO:0000003)	803	53	12.52	+	4.23	2.77e-18	9.78e-16	15.0097		regulation of cellular process (GO:0050794)	3822	23	8.68	+	2.65	1.77e-06	0.000624	3.20482		vulval development (GO:0040025)	86	79	38.95	+	2.03	9.37e-06	0.000164	3.78516
developmental process involved in reproduction (GO:0003006)	437	17	2.87	+	5.93	0	2.24e-06	5.65		embryo development ending in birth or egg hatching (GO:0009792)	304	34	4.74	+	7.17	3.25e-18	1.08e-15	14.9666		cytoskeleton organization (GO:0007010)	391	8	0.89	+	9.01	2.78e-06	0.000927	3.03292		establishment of mitotic spindle localization (GO:0040001)	64	63	28.98	+	2.17	1.86e-05	0.000306	3.51428
cell cycle (GO:0007049)	513	18	3.36	+	5.35	0	3.29e-06	5.48		sexual reproduction (GO:0019953)	423	39	6.59	+	5.91	4.35e-18	1.37e-15	14.8633		meiosis II cell cycle process (GO:0061983)	10	3	0.02	+	> 100	3.06e-06	0.000967	3.01457		RNA 3'-end processing (GO:0031123)	65	63	29.44	+	2.14	2.11e-05	0.000344	3.46344
negative regulation of cellular metabolic process (GO:0031324)	515	18	3.38	+	5.33	0	3.32e-06	5.48		reproductive process (GO:0022414)	747	50	11.65	+	4.29	1.67e-17	5.01e-15	14.3002		positive regulation of cellular metabolic process (GO:0031325)	566	9	1.29	+	7	4.68e-06	0.00134	2.8729		apoptotic process (GO:0006915)	87	77	39.4	+	1.95	2.88e-05	0.000463	3.33442
negative regulation of amide metabolic process (GO:0034249)	59	8	0.39	+	20.67	1.24e-08	3.38e-06	5.47		multicellular organismal process (GO:0032501)	2298	92	35.82	+	2.57	2.39e-17	6.83e-15	14.1656		organelle organization (GO:0006996)	1101	12	2.5	+	4.8	4.63e-06	0.00139	2.85699		actin filament organization (GO:0007015)	82	73	37.14	+	1.97	3.7e-05	0.000585	3.23284
negative regulation of translation (GO:0017148)	58	8	0.38	+	21.03	1.09e-08	3.46e-06	5.46		organelle organization (GO:0006996)	1101	60	17.16	+	3.5	6.52e-17	1.78e-14	13.7496		embryo development ending in birth or egg hatching (GO:0009792)	304	7	0.69	+	10.14	5.87e-06	0.00147	2.83268		IRE1-mediated unfolded protein response (GO:0036498)	116	93	52.53	+	1.77	4.81e-05	0.000744	3.12843
regulation of translation (GO:0006417)	122	10	0.8	+	12.5	1.55e-08	4.05e-06	5.39		embryo development (GO:0009790)	517	41	8.06	+	5.09	7.96e-17	2.08e-14	13.6819		regulation of metabolic process (GO:0019222)	1797	15	4.08	+	3.68	5.84e-06	0.00153	2.81531		tRNA modification (GO:0006400)	63	60	28.53	+	2.1	5.2e-05	0.000797	3.09854
reproduction (GO:0000003)	803	22	5.27	+	4.18	1.75e-08	4.38e-06	5.36		cell cycle (GO:0007049)	513	40	8	+	5	3.35e-16	8.39e-14	13.0762		reproductive process (GO:0022414)	747	10	1.7	+	5.9	5.78e-06	0.00158	2.80134		meiotic chromosome segregation (GO:0045132)	78	70	35.32	+	1.98	5.25e-05	0.000802	3.09583
regulation of amide metabolic process (GO:0034248)	126	10	0.83	+	12.1	2.07e-08	4.96e-06	5.3		regulation of biological process (GO:0050789)	4149	127	64.68	+	1.96	1.8e-15	4.15e-13	12.382		positive regulation of metabolic process (GO:0009893)	631	9	1.43	+	6.28	1.11e-05	0.00256	2.59176		positive regulation of organelle organization (GO:0010638)	68	63	30.8	+	2.05	5.97e-05	0.000897	3.04721
cellular process (GO:0009987)	7508	81	49.24	+	1.64	2.84e-08	6.57e-06	5.18		cellular localization (GO:0051641)	910	52	14.19	+	3.67	1.75e-15	4.2e-13	12.3768		reproduction (GO:0000003)	803	10	1.82	+	5.49	1.08e-05	0.0026	2.58503		axon guidance (GO:0007411)	104	85	47.1	+	1.8	7.28e-05	0.00106	2.97469
negative regulation of metabolic process (GO:0009892)	555	18	3.64	+	4.94	3.51e-08	7.53e-06	5.12		biological regulation (GO:0065007)	4322	130	67.38	+	1.93	2.65e-15	5.89e-13	12.2299		regulation of cellular metabolic process (GO:0031323)	1670	14	3.79	+	3.69	1.26e-05	0.00281	2.55129		positive regulation of gene expression (GO:0010628)	145	109	65.67	+	1.66	7.49e-05	0.00109	2.96257
regulation of cellular localization (GO:0060341)	173	11	1.13	+	9.69	3.41e-08	7.6e-06	5.12		positive regulation of biological process (GO:0048518)	1238	61	19.3	+	3.16	2.94e-15	6.32e-13	12.1993		protein folding (GO:0006457)	130	5	0.3	+	16.94	1.32e-05	0.00284	2.54668		protein-DNA complex assembly (GO:0065004)	58	55	26.27	+	2.09	9.84e-05	0.0014	2.85387
regulation of metabolic process (GO:0019222)	1797	33	11.79	+	2.8	0	1.01e-05	5		protein localization (GO:0008104)	623	41	9.71	+	4.22	3.07e-14	6.36e-12	11.1965		regulation of macromolecule metabolic process (GO:0060255)	1700	14	3.86	+	3.63	1.55e-05	0.0031	2.50864		positive regulation of protein localization (GO:1903829)	70	63	31.7	+	1.99	0.000103	0.00145	2.83863
negative regulation of macromolecule biosynthetic process (GO:0010558)	444	16	2.91	+	5.49	5.38e-08	1.08e-05	4.97		cellular macromolecule localization (GO:0070727)	624	41	9.73	+	4.21	3.23e-14	6.47e-12	11.1891		mitotic cell cycle process (GO:1903047)	232	6	0.53	+	11.39	1.53e-05	0.00317	2.49894		DNA-templated DNA replication (GO:0006261)	59	56	26.72	+	2.1	0.000105	0.00148	2.82974
cell development (GO:0048468)	447	16	2.93	+	5.46	5.88e-08	1.14e-05	4.94		regulation of cellular process (GO:0050794)	3822	117	59.58	+	1.96	5.21e-14	1.01e-11	10.9957		regulation of protein metabolic process (GO:0051246)	361	7	0.82	+	8.54	1.75e-05	0.00339	2.4698		regulation of microtubule-based process (GO:0032886)	67	60	30.34	+	1.98	0.000159	0.00216	2.66555
regulation of localization (GO:0032879)	392	15	2.57	+	5.83	6.82e-08	1.24e-05	4.91		positive regulation of cellular process (GO:0048522)	986	51	15.37	+	3.32	1.39e-13	2.61e-11	10.5834		meiotic cell cycle process (GO:1903046)	144	5	0.33	+	15.29	2.13e-05	0.004	2.39794		endoplasmic reticulum to Golgi vesicle-mediated transport (GO:0006888)	56	53	25.36	+	2.09	0.000162	0.00219	2.65956
negative regulation of cellular biosynthetic process (GO:0031327)	452	16	2.96	+	5.4	6.81e-08	1.28e-05	4.89		establishment of localization in cell (GO:0051649)	647	40	10.09	+	3.97	4.33e-13	7.88e-11	10.1035		meiotic cytokinesis (GO:0033206)	23	3	0.05	+	57.45	2.72e-05	0.00496	2.30452		nucleus organization (GO:0006997)	53	51	24	+	2.12	0.000172	0.0023	2.63827
negative regulation of biosynthetic process (GO:0009890)	455	16	2.98	+	5.36	7.44e-08	1.31e-05	4.88		macromolecule localization (GO:0033036)	785	44	12.24	+	3.6	6.32e-13	1.12e-10	9.95078		cell cycle process (GO:0022402)	400	7	0.91	+	7.71	3.34e-05	0.0059	2.22915		regulation of cellular response to stress (GO:0080135)	82	69	37.14	+	1.86	0.000194	0.00258	2.58838
regulation of cellular metabolic process (GO:0031323)	1670	31	10.95	+	2.83	1.09e-07	1.87e-05	4.73		negative regulation of biological process (GO:0048519)	997	50	15.54	+	3.22	7.53e-13	1.29e-10	9.88941		mitotic cell cycle (GO:0000278)	270	6	0.61	+	9.79	3.52e-05	0.00604	2.21896		positive regulation of cell cycle process (GO:0090068)	58	54	26.27	+	2.06	0.000199	0.00263	2.58004
negative regulation of macromolecule metabolic process (GO:0010605)	534	17	3.5	+	4.85	1.13e-07	1.88e-05	4.73		protein modification process (GO:0036211)	1210	55	18.86	+	2.92	1.94e-12	3.24e-10	9.48945		positive regulation of macromolecule metabolic process (GO:0010604)	571	8	1.3	+	6.17	4.13e-05	0.00653	2.18509		ribosomal large subunit biogenesis (GO:0042273)	51	49	23.1	+	2.12	0.000205	0.00271	2.56703
reproductive process (GO:0022414)	747	20	4.9	+	4.08	1.21e-07	1.97e-05	4.71		negative regulation of cellular process (GO:0048523)	872	45	13.59	+	3.31	4.94e-12	8.02e-10	9.09583		microtubule-based process (GO:0007017)	276	6	0.63	+	9.58	3.97e-05	0.00663	2.17849		cytoplasmic translation (GO:0002181)	45	45	20.38	+	2.21	0.000221	0.00292	2.53462
organelle organization (GO:0006996)	1101	24	7.22	+	3.32	2.42e-07	3.84e-05	4.42		cell cycle process (GO:0022402)	400	30	6.24	+	4.81	5.33e-12	8.44e-10	9.07366		anatomical structure morphogenesis (GO:0009653)	570	8	1.29	+	6.18	4.08e-05	0.00663	2.17849		neuropeptide signaling pathway (GO:0007218)	138	31	62.5	-	0.5	0.000224	0.00293	2.53313
regulation of macromolecule metabolic process (GO:0060255)	1700	30	11.15	+	2.69	5.35e-07	8.25e-05	4.08		macromolecule modification (GO:0043412)	1331	57	20.75	+	2.75	7.15e-12	1.1e-09	8.95861		sexual reproduction (GO:0019953)	423	7	0.96	+	7.29	4.73e-05	0.00728	2.13787		nuclear-transcribed mRNA catabolic process (GO:0000956)	67	59	30.34	+	1.94	0.000229	0.00298	2.52578
multicellular organismal process (GO:0032501)	2298	36	15.07	+	2.39	5.99e-07	9e-05	4.05		developmental process involved in reproduction (GO:0003006)	437	31	6.81	+	4.55	8.83e-12	1.33e-09	8.87615		post-transcriptional regulation of gene expression (GO:0010608)	174	5	0.4	+	12.66	5.12e-05	0.0077	2.11351		morphogenesis of an epithelium (GO:0002009)	56	52	25.36	+	2.05	0.000237	0.00307	2.51286
regulation of protein localization (GO:0032880)	146	9	0.96	+	9.4	8.08e-07	0.000118	3.93		localization (GO:0051179)	2130	76	33.21	+	2.29	9.29e-12	1.36e-09	8.86646		positive regulation of cellular component organization (GO:0051130)	181	5	0.41	+	12.17	6.15e-05	0.00901	2.04528		nematode male tail tip morphogenesis (GO:0045138)	77	65	34.87	+	1.86	0.000259	0.00333	2.47756
regulation of protein metabolic process (GO:0051246)	361	13	2.37	+	5.49	1.04e-06	0.000149	3.83		multicellular organism reproduction (GO:0032504)	385	29	6	+	4.83	1.11e-11	1.6e-09	8.79588		locomotion (GO:0040011)	195	5	0.44	+	11.29	8.66e-05	0.0124	1.90658		translational initiation (GO:0006413)	44	44	19.93	+	2.21	0.000292	0.00371	2.43063
negative regulation of cellular process (GO:0048523)	872	20	5.72	+	3.5	1.31e-06	0.000183	3.74		cell differentiation (GO:0030154)	807	42	12.58	+	3.34	2.14e-11	2.99e-09	8.52433		microtubule cytoskeleton organization (GO:0000226)	198	5	0.45	+	11.12	9.29e-05	0.013	1.88606		establishment of protein localization to membrane (GO:0090150)	63	56	28.53	+	1.96	0.000316	0.00399	2.39903
establishment of localization in cell (GO:0051649)	647	17	4.24	+	4.01	1.51e-06	0.000206	3.69		cellular developmental process (GO:0048869)	809	42	12.61	+	3.33	2.3e-11	3.15e-09	8.50169		cellular component disassembly (GO:0022411)	106	4	0.24	+	16.62	0.000111	0.0152	1.81816		regulation of cell division (GO:0051302)	52	49	23.55	+	2.08	0.000328	0.00414	2.383
cell differentiation (GO:0030154)	807	19	5.29	+	3.59	0	0.000228	3.64		multicellular organismal reproductive process (GO:0048609)	276	24	4.3	+	5.58	4.73e-11	6.32e-09	8.19928		autophagosome maturation (GO:0097352)	6	2	0.01	+	> 100	0.000139	0.0182	1.73993		regulation of multicellular organism growth (GO:0040014)	81	67	36.68	+	1.83	0.00034	0.00428	2.36856
cellular developmental process (GO:0048869)	809	19	5.31	+	3.58	1.77e-06	0.000231	3.64		cell division (GO:0051301)	230	22	3.59	+	6.14	5.77e-11	7.38e-09	8.13194		protein-containing complex disassembly (GO:0032984)	42	3	0.1	+	31.46	0.000144	0.0184	1.73518		negative regulation of translation (GO:0017148)	56	51	25.36	+	2.01	0.000349	0.00439	2.35754
cell cycle process (GO:0022402)	400	13	2.62	+	4.96	3.11e-06	0.000397	3.4		gamete generation (GO:0007276)	254	23	3.96	+	5.81	5.76e-11	7.52e-09	8.12378		positive regulation of nitrogen compound metabolic process (GO:0051173)	503	7	1.14	+	6.13	0.000137	0.0184	1.73518		vacuole organization (GO:0007033)	61	54	27.63	+	1.95	0.000384	0.00477	2.32148
regulation of gene expression (GO:0010468)	1464	26	9.6	+	2.71	0	0.000403	3.39		oogenesis (GO:0048477)	117	16	1.82	+	8.77	2.29e-10	2.87e-08	7.54212		regulation of translation (GO:0006417)	122	4	0.28	+	14.44	0.000188	0.0231	1.63639		vesicle organization (GO:0016050)	88	71	39.85	+	1.78	0.000395	0.00489	2.31069
regulation of macromolecule biosynthetic process (GO:0010556)	1476	26	9.68	+	2.69	3.72e-06	0.000457	3.34		cellular process involved in reproduction in multicellular organism (GO:0022412)	208	20	3.24	+	6.17	4.04e-10	4.96e-08	7.30452		cell division (GO:0051301)	230	5	0.52	+	9.58	0.000184	0.0231	1.63639		regulation of actin cytoskeleton organization (GO:0032956)	67	58	30.34	+	1.91	0.00044	0.00543	2.2652
cell division (GO:0051301)	230	10	1.51	+	6.63	3.97e-06	0.000477	3.32		intracellular transport (GO:0046907)	516	31	8.04	+	3.85	4.37e-10	5.26e-08	7.27901		sex differentiation (GO:0007548)	232	5	0.53	+	9.49	0.000192	0.0231	1.63639		egg-laying behavior (GO:0018991)	81	66	36.68	+	1.8	0.000468	0.00573	2.24185
regulation of cellular biosynthetic process (GO:0031326)	1488	26	9.76	+	2.66	4.3e-06	0.000497	3.3		female gamete generation (GO:0007292)	144	17	2.24	+	7.57	4.94e-10	5.82e-08	7.23508		regulation of amide metabolic process (GO:0034248)	126	4	0.29	+	13.98	0.000212	0.025	1.60206		double-strand break repair via homologous recombination (GO:0000724)	52	48	23.55	+	2.04	0.000476	0.0058	2.23657
mitotic cell cycle process (GO:1903047)	232	10	1.52	+	6.57	4.27e-06	0.000503	3.3		mitotic cell cycle (GO:0000278)	270	22	4.21	+	5.23	9.69e-10	1.12e-07	6.95078		protein maturation (GO:0051604)	242	5	0.55	+	9.1	0.000232	0.0268	1.57187		protein polyubiquitination (GO:0000209)	67	57	30.34	+	1.88	0.00061	0.00731	2.13608
regulation of biosynthetic process (GO:0009889)	1492	26	9.79	+	2.66	4.51e-06	0.000512	3.29		regulation of cell cycle (GO:0051726)	245	21	3.82	+	5.5	1.01e-09	1.15e-07	6.9393		meiosis II (GO:0007135)	9	2	0.02	+	97.88	0.000272	0.0309	1.51004		RNA methylation (GO:0001510)	51	47	23.1	+	2.03	0.00062	0.00741	2.13018
negative regulation of protein metabolic process (GO:0051248)	138	8	0.91	+	8.84	5.19e-06	0.000578	3.24		vesicle-mediated transport (GO:0016192)	444	28	6.92	+	4.05	1.16e-09	1.27e-07	6.8962		regulation of nitrogen compound metabolic process (GO:0051171)	1451	11	3.29	+	3.34	0.000325	0.0355	1.44977		neuron migration (GO:0001764)	44	42	19.93	+	2.11	0.000647	0.00771	2.11295
positive regulation of biological process (GO:0048518)	1238	23	8.12	+	2.83	6.39e-06	0.000698	3.16		biosynthetic process (GO:0009058)	2087	70	32.54	+	2.15	1.2e-09	1.28e-07	6.89279		cytoskeleton-dependent cytokinesis (GO:0061640)	56	3	0.13	+	23.6	0.000323	0.036	1.4437		maintenance of location (GO:0051235)	64	55	28.98	+	1.9	0.000673	0.00798	2.098
positive regulation of cellular process (GO:0048522)	986	20	6.47	+	3.09	8e-06	0.000859	3.07		germ cell development (GO:0007281)	175	18	2.73	+	6.6	1.16e-09	1.29e-07	6.88941		regulation of primary metabolic process (GO:0080090)	1469	11	3.34	+	3.3	0.000361	0.0368	1.43415		mitochondrial translation (GO:0032543)	41	40	18.57	+	2.15	0.000676	0.00799	2.09745
establishment of localization (GO:0051234)	1934	30	12.68	+	2.37	8.59e-06	0.000905	3.04		organic substance biosynthetic process (GO:1901576)	2068	69	32.24	+	2.14	1.91e-09	2.02e-07	6.69465		cytokinesis (GO:0000910)	58	3	0.13	+	22.78	0.000357	0.0369	1.43297		regulation of nuclear division (GO:0051783)	41	40	18.57	+	2.15	0.000676	0.008	2.09691
negative regulation of biological process (GO:0048519)	997	20	6.54	+	3.06	9.39e-06	0.000957	3.02		establishment of localization (GO:0051234)	1934	66	30.15	+	2.19	1.99e-09	2.07e-07	6.68403		regulation of gene expression (GO:0010468)	1464	11	3.32	+	3.31	0.000351	0.037	1.4318		gastrulation (GO:0007369)	61	53	27.63	+	1.92	0.000742	0.00862	2.06449
cellular localization (GO:0051641)	910	19	5.97	+	3.18	9.3e-06	0.000963	3.02		protein transport (GO:0015031)	397	26	6.19	+	4.2	2.24e-09	2.28e-07	6.64207		female gamete generation (GO:0007292)	144	4	0.33	+	12.24	0.000348	0.0373	1.42829		protein localization to cell periphery (GO:1990778)	49	45	22.19	+	2.03	0.000742	0.00863	2.06399
multicellular organism development (GO:0007275)	1274	23	8.36	+	2.75	1.01e-05	0.00101	3		regulation of developmental process (GO:0050793)	534	30	8.32	+	3.6	3.73e-09	3.74e-07	6.42713		regulation of macromolecule biosynthetic process (GO:0010556)	1476	11	3.35	+	3.28	0.000376	0.0376	1.42481		mitotic spindle organization (GO:0007052)	40	39	18.12	+	2.15	0.000885	0.0102	1.9914
mitotic cell cycle (GO:0000278)	270	10	1.77	+	5.65	1.53e-05	0.00151	2.82		cellular biosynthetic process (GO:0044249)	2019	67	31.48	+	2.13	4.31e-09	4.24e-07	6.37263		endomembrane system organization (GO:0010256)	148	4	0.34	+	11.9	0.000385	0.0379	1.42136		maturation of SSU-rRNA (GO:0030490)	37	37	16.76	+	2.21	0.000928	0.0106	1.97469
regulation of catabolic process (GO:0009894)	167	8	1.1	+	7.3	1.95e-05	0.00189	2.72		establishment of protein localization (GO:0045184)	412	26	6.42	+	4.05	4.62e-09	4.48e-07	6.34872		regulation of cellular biosynthetic process (GO:0031326)	1488	11	3.38	+	3.26	0.000403	0.039	1.40894		vacuolar transport (GO:0007034)	48	44	21.74	+	2.02	0.00096	0.011	1.95861
localization (GO:0051179)	2130	31	13.97	+	2.22	0	0.00217	2.66		cell development (GO:0048468)	447	27	6.97	+	3.87	5.57e-09	5.31e-07	6.27491		regulation of biosynthetic process (GO:0009889)	1492	11	3.39	+	3.25	0.000412	0.0393	1.40561		oocyte development (GO:0048599)	56	49	25.36	+	1.93	0.00097	0.011	1.95861
transport (GO:0006810)	1862	28	12.21	+	2.29	2.98e-05	0.0028	2.55		regulation of reproductive process (GO:2000241)	229	19	3.57	+	5.32	1.06e-08	9.92e-07	6.00349		developmental process involved in reproduction (GO:0003006)	437	6	0.99	+	6.05	0.000463	0.0435	1.36151		vesicle-mediated transport to the plasma membrane (GO:0098876)	38	37	17.21	+	2.15	0.00106	0.0119	1.92445
embryo development ending in birth or egg hatching (GO:0009792)	304	10	1.99	+	5.02	4.07e-05	0.00376	2.42		mitotic cell cycle process (GO:1903047)	232	19	3.62	+	5.25	1.28e-08	1.19e-06	5.92445												embryonic body morphogenesis (GO:0010172)	38	37	17.21	+	2.15	0.00106	0.0119	1.92445
regulation of cellular catabolic process (GO:0031329)	91	6	0.6	+	10.05	4.15e-05	0.00378	2.42		negative regulation of macromolecule metabolic process (GO:0010605)	534	29	8.32	+	3.48	1.4e-08	1.28e-06	5.89279												positive regulation of GTPase activity (GO:0043547)	53	47	24	+	1.96	0.00106	0.0119	1.92445
vesicle-mediated transport (GO:0016192)	444	12	2.91	+	4.12	4.44e-05	0.00387	2.41		regulation of cell cycle process (GO:0010564)	187	17	2.92	+	5.83	1.85e-08	1.66e-06	5.77989												epigenetic regulation of gene expression (GO:0040029)	49	44	22.19	+	1.98	0.00109	0.0122	1.91364
regulation of cell cycle (GO:0051726)	245	9	1.61	+	5.6	4.4e-05	0.00389	2.41		phosphate-containing compound metabolic process (GO:0006796)	1026	42	15.99	+	2.63	2.09e-08	1.85e-06	5.73283												alcohol metabolic process (GO:0006066)	76	61	34.42	+	1.77	0.00113	0.0125	1.90309
embryo development (GO:0009790)	517	13	3.39	+	3.83	4.36e-05	0.00391	2.41		negative regulation of cellular metabolic process (GO:0031324)	515	28	8.03	+	3.49	2.47e-08	2.15e-06	5.66756												sulfur compound biosynthetic process (GO:0044272)	58	50	26.27	+	1.9	0.00114	0.0126	1.89963
cytoskeleton-dependent cytokinesis (GO:0061640)	56	5	0.37	+	13.61	0	0.00415	2.38		anterior/posterior axis specification (GO:0009948)	51	10	0.8	+	12.58	2.84e-08	2.43e-06	5.61439												small molecule catabolic process (GO:0044282)	167	113	75.63	+	1.49	0.00115	0.0127	1.8962
cytokinesis (GO:0000910)	58	5	0.38	+	13.14	5.65e-05	0.00478	2.32		negative regulation of metabolic process (GO:0009892)	555	29	8.65	+	3.35	3.12e-08	2.61e-06	5.58336												regulation of cell fate specification (GO:0042659)	63	53	28.53	+	1.86	0.0012	0.0132	1.87943
intracellular protein transport (GO:0006886)	256	9	1.68	+	5.36	0	0.0051	2.29		phosphorus metabolic process (GO:0006793)	1041	42	16.23	+	2.59	3.1e-08	2.62e-06	5.5817												regulation of meiotic cell cycle (GO:0051445)	43	40	19.47	+	2.05	0.00124	0.0135	1.86967
protein transport (GO:0015031)	397	11	2.6	+	4.22	7.53e-05	0.0062	2.21		anterior/posterior pattern specification (GO:0009952)	68	11	1.06	+	10.38	3.34e-08	2.71e-06	5.56703												positive regulation of cell development (GO:0010720)	43	40	19.47	+	2.05	0.00124	0.0136	1.86646
catabolic process (GO:0009056)	883	17	5.79	+	2.94	7.71e-05	0.00626	2.2		nitrogen compound transport (GO:0071705)	591	30	9.21	+	3.26	3.29e-08	2.71e-06	5.56703												microtubule-based movement (GO:0007018)	88	68	39.85	+	1.71	0.00126	0.0137	1.86328
regulatory ncRNA-mediated gene silencing (GO:0031047)	103	6	0.68	+	8.88	7.97e-05	0.00639	2.19		regulation of cellular component organization (GO:0051128)	460	26	7.17	+	3.63	3.84e-08	3.08e-06	5.51145												regulation of neurogenesis (GO:0050767)	51	45	23.1	+	1.95	0.00128	0.0139	1.85699
negative regulation of nitrogen compound metabolic process (GO:0051172)	335	10	2.2	+	4.55	8.92e-05	0.00696	2.16		macromolecule biosynthetic process (GO:0009059)	1591	55	24.8	+	2.22	4.3e-08	3.4e-06	5.46852												intracellular protein transmembrane transport (GO:0065002)	40	38	18.12	+	2.1	0.00131	0.0142	1.84771
anatomical structure formation involved in morphogenesis (GO:0048646)	105	6	0.69	+	8.71	0	0.00698	2.16		regulation of vulval development (GO:0040028)	109	13	1.7	+	7.65	5.02e-08	3.92e-06	5.40671												positive regulation of developmental growth (GO:0048639)	69	56	31.25	+	1.79	0.00135	0.0146	1.83565
import into cell (GO:0098657)	211	8	1.38	+	5.78	9.57e-05	0.00737	2.13		determination of adult lifespan (GO:0008340)	256	19	3.99	+	4.76	5.56e-08	4.23e-06	5.37366												reciprocal meiotic recombination (GO:0007131)	37	36	16.76	+	2.15	0.00138	0.0148	1.82974
establishment of protein localization (GO:0045184)	412	11	2.7	+	4.07	0.000104	0.00789	2.1		intracellular protein transport (GO:0006886)	256	19	3.99	+	4.76	5.56e-08	4.29e-06	5.36754												asymmetric cell division (GO:0008356)	37	36	16.76	+	2.15	0.00138	0.0148	1.82974
protein targeting to membrane (GO:0006612)	36	4	0.24	+	16.94	0.000131	0.00973	2.01		regulation of macromolecule metabolic process (GO:0060255)	1700	57	26.5	+	2.15	6.35e-08	4.77e-06	5.32148												negative regulation of cytoskeleton organization (GO:0051494)	37	36	16.76	+	2.15	0.00138	0.0148	1.82974
protein localization to membrane (GO:0072657)	113	6	0.74	+	8.1	0.00013	0.00974	2.01		response to stress (GO:0006950)	1055	42	16.45	+	2.55	7.07e-08	5.25e-06	5.27984												muscle organ development (GO:0007517)	37	36	16.76	+	2.15	0.00138	0.0148	1.82974
positive regulation of catabolic process (GO:0009896)	115	6	0.75	+	7.95	0.000142	0.0104	1.98		negative regulation of macromolecule biosynthetic process (GO:0010558)	444	25	6.92	+	3.61	7.6e-08	5.57e-06	5.25414												mitotic cytokinesis (GO:0000281)	37	36	16.76	+	2.15	0.00138	0.0149	1.82681
ubiquitin-dependent protein catabolic process (GO:0006511)	226	8	1.48	+	5.4	0	0.0109	1.96		regulation of metabolic process (GO:0019222)	1797	59	28.01	+	2.11	7.85e-08	5.69e-06	5.24489												regulation of sister chromatid segregation (GO:0033045)	34	34	15.4	+	2.21	0.00144	0.0153	1.81531
mitotic cytokinesis (GO:0000281)	38	4	0.25	+	16.05	0	0.0114	1.94		meiotic cell cycle (GO:0051321)	209	17	3.26	+	5.22	8.32e-08	5.95e-06	5.22548												regulation of cell growth (GO:0001558)	61	51	27.63	+	1.85	0.00145	0.0153	1.81531
macromolecule catabolic process (GO:0009057)	443	11	2.91	+	3.79	0.000192	0.0136	1.87		transport (GO:0006810)	1862	60	29.03	+	2.07	8.55e-08	6.05e-06	5.21824												positive regulation of protein modification process (GO:0031401)	75	60	33.97	+	1.77	0.00143	0.0153	1.81531
modification-dependent protein catabolic process (GO:0019941)	238	8	1.56	+	5.13	0.000213	0.0149	1.83		negative regulation of cellular biosynthetic process (GO:0031327)	452	25	7.05	+	3.55	1.05e-07	7.26e-06	5.13906												positive regulation of endocytosis (GO:0045807)	32	32	14.49	+	2.21	0.00173	0.0179	1.74715
modification-dependent macromolecule catabolic process (GO:0043632)	245	8	1.61	+	4.98	0	0.0178	1.75		nematode larval development (GO:0002119)	356	22	5.55	+	3.96	1.04e-07	7.3e-06	5.13668												cytosolic transport (GO:0016482)	32	32	14.49	+	2.21	0.00173	0.018	1.74473
regulation of cellular component organization (GO:0051128)	460	11	3.02	+	3.65	0.000263	0.0178	1.75		negative regulation of biosynthetic process (GO:0009890)	455	25	7.09	+	3.52	1.18e-07	8.09e-06	5.09205												gonad morphogenesis (GO:0035262)	39	37	17.66	+	2.09	0.00172	0.018	1.74473
protein localization (GO:0008104)	623	13	4.09	+	3.18	0	0.0178	1.75		positive regulation of metabolic process (GO:0009893)	631	30	9.84	+	3.05	1.29e-07	8.62e-06	5.06449												tRNA aminoacylation for protein translation (GO:0006418)	36	35	16.3	+	2.15	0.00183	0.0189	1.72354
regulation of mRNA metabolic process (GO:1903311)	82	5	0.54	+	9.3	0.000262	0.0179	1.75		regulation of protein metabolic process (GO:0051246)	361	22	5.63	+	3.91	1.31e-07	8.66e-06	5.06248												regulation of autophagy (GO:0010506)	43	39	19.47	+	2	0.00183	0.0189	1.72354
cellular macromolecule localization (GO:0070727)	624	13	4.09	+	3.18	0.000271	0.0179	1.75		regulation of localization (GO:0032879)	392	23	6.11	+	3.76	1.29e-07	8.68e-06	5.06148												regulation of chemotaxis (GO:0050920)	65	53	29.44	+	1.8	0.00189	0.0193	1.71444
regulation of cell cycle process (GO:0010564)	187	7	1.23	+	5.71	0.000285	0.0184	1.74		positive regulation of reproductive process (GO:2000243)	144	14	2.24	+	6.24	1.59e-07	1.04e-05	4.98297												embryonic digestive tract development (GO:0048566)	33	33	14.95	+	2.21	0.00193	0.0197	1.70553
eggshell formation (GO:0030703)	17	3	0.11	+	26.91	0.000284	0.0186	1.73		larval development (GO:0002164)	366	22	5.71	+	3.86	1.64e-07	1.06e-05	4.97469												apoptotic cell clearance (GO:0043277)	40	37	18.12	+	2.04	0.00195	0.0199	1.70115
cytoskeleton organization (GO:0007010)	391	10	2.56	+	3.9	0.000301	0.0193	1.71		regulation of cellular metabolic process (GO:0031323)	1670	55	26.03	+	2.11	1.76e-07	1.13e-05	4.94692												positive regulation of intracellular transport (GO:0032388)	41	38	18.57	+	2.05	0.00211	0.0214	1.66959
regulation of protein localization to cell periphery (GO:1904375)	18	3	0.12	+	25.41	0	0.0209	1.68		anatomical structure morphogenesis (GO:0009653)	570	28	8.89	+	3.15	1.84e-07	1.16e-05	4.93554												protein-containing complex disassembly (GO:0032984)	41	38	18.57	+	2.05	0.00211	0.0215	1.66756
cellular component organization (GO:0016043)	1829	25	12	+	2.08	0.000393	0.0246	1.61		positive regulation of macromolecule metabolic process (GO:0010604)	571	28	8.9	+	3.15	1.91e-07	1.19e-05	4.92445												negative regulation of apoptotic process (GO:0043066)	53	45	24	+	1.87	0.00214	0.0217	1.66354
anatomical structure morphogenesis (GO:0009653)	570	12	3.74	+	3.21	0.000429	0.0265	1.58		pattern specification process (GO:0007389)	126	13	1.96	+	6.62	2.36e-07	1.46e-05	4.83565												lipid modification (GO:0030258)	77	60	34.87	+	1.72	0.00215	0.0217	1.66354
nuclear-transcribed mRNA catabolic process, deadenylation-dependent decay (GO:0000288)	20	3	0.13	+	22.87	0	0.0267	1.57		catabolic process (GO:0009056)	883	36	13.77	+	2.62	2.59e-07	1.59e-05	4.7986												positive regulation of signal transduction (GO:0009967)	105	76	47.55	+	1.6	0.00215	0.0217	1.66354
proteasome-mediated ubiquitin-dependent protein catabolic process (GO:0043161)	145	6	0.95	+	6.31	0.000469	0.0285	1.55		regulation of gene expression (GO:0010468)	1464	50	22.82	+	2.19	2.94e-07	1.79e-05	4.74715												snRNA metabolic process (GO:0016073)	34	33	15.4	+	2.14	0.00216	0.0218	1.66154
protein targeting (GO:0006605)	94	5	0.62	+	8.11	0.000477	0.0286	1.54		cellular nitrogen compound metabolic process (GO:0034641)	1746	56	27.22	+	2.06	3.17e-07	1.9e-05	4.72125												glycoprotein biosynthetic process (GO:0009101)	131	91	59.33	+	1.53	0.00217	0.0218	1.66154
nitrogen compound transport (GO:0071705)	591	12	3.88	+	3.1	0.000587	0.0349	1.46		regionalization (GO:0003002)	108	12	1.68	+	7.13	3.32e-07	1.98e-05	4.70333												lipid localization (GO:0010876)	132	91	59.78	+	1.52	0.00226	0.0226	1.64589
positive regulation of cellular catabolic process (GO:0031331)	55	4	0.36	+	11.09	0.000594	0.035	1.46		regulation of macromolecule biosynthetic process (GO:0010556)	1476	50	23.01	+	2.17	3.38e-07	1.99e-05	4.70115												myofibril assembly (GO:0030239)	42	38	19.02	+	2	0.00234	0.0233	1.63264
positive regulation of embryonic development (GO:0040019)	23	3	0.15	+	19.89	0.00063	0.0368	1.43		post-translational protein modification (GO:0043687)	354	21	5.52	+	3.81	3.87e-07	2.22e-05	4.65365												regulation of cell population proliferation (GO:0042127)	50	43	22.64	+	1.9	0.00234	0.0233	1.63264
localization within membrane (GO:0051668)	155	6	1.02	+	5.9	0.000658	0.038	1.42		regulation of multicellular organismal process (GO:0051239)	521	26	8.12	+	3.2	3.87e-07	2.24e-05	4.64975												cell-cell adhesion (GO:0098609)	59	49	26.72	+	1.83	0.00236	0.0233	1.63264
intracellular transport (GO:0046907)	516	11	3.38	+	3.25	0.000675	0.0387	1.41		organic substance transport (GO:0071702)	819	34	12.77	+	2.66	3.85e-07	2.25e-05	4.64782												positive regulation of vulval development (GO:0040026)	39	36	17.66	+	2.04	0.00251	0.0248	1.60555
RNA destabilization (GO:0050779)	25	3	0.16	+	18.3	0	0.0442	1.35		regulation of cellular biosynthetic process (GO:0031326)	1488	50	23.2	+	2.16	3.99e-07	2.26e-05	4.64589												regulation of mRNA stability (GO:0043488)	36	34	16.3	+	2.09	0.00268	0.0262	1.5817
organic substance catabolic process (GO:1901575)	793	14	5.2	+	2.69	0.000796	0.0443	1.35		regulation of biosynthetic process (GO:0009889)	1492	50	23.26	+	2.15	4.23e-07	2.38e-05	4.62342												regulatory ncRNA processing (GO:0070918)	36	34	16.3	+	2.09	0.00268	0.0263	1.58004
mRNA destabilization (GO:0061157)	25	3	0.16	+	18.3	0.000786	0.0446	1.35		regulation of signal transduction (GO:0009966)	330	20	5.14	+	3.89	5.37e-07	2.99e-05	4.52433												maturation of 5.8S rRNA (GO:0000460)	29	29	13.13	+	2.21	0.00274	0.0267	1.57349
establishment of protein localization to membrane (GO:0090150)	60	4	0.39	+	10.16	0.000808	0.0446	1.35		protein maturation (GO:0051604)	242	17	3.77	+	4.51	5.8e-07	3.2e-05	4.49485												electron transport chain (GO:0022900)	66	53	29.89	+	1.77	0.00274	0.0267	1.57349
endocytosis (GO:0006897)	162	6	1.06	+	5.65	0.000822	0.0449	1.35		axis specification (GO:0009798)	74	10	1.15	+	8.67	6.36e-07	3.41e-05	4.46725												negative regulation of vulval development (GO:0040027)	33	32	14.95	+	2.14	0.00284	0.0276	1.55909
										oocyte development (GO:0048599)	56	9	0.87	+	10.31	6.34e-07	3.43e-05	4.46471												spindle assembly (GO:0051225)	33	32	14.95	+	2.14	0.00284	0.0276	1.55909
										post-embryonic development (GO:0009791)	398	22	6.2	+	3.55	6.32e-07	3.45e-05	4.46218												negative regulation of intracellular signal transduction (GO:1902532)	67	53	30.34	+	1.75	0.0029	0.0281	1.55129
										negative regulation of nitrogen compound metabolic process (GO:0051172)	335	20	5.22	+	3.83	6.71e-07	3.57e-05	4.44733												chromosome localization (GO:0050000)	30	30	13.59	+	2.21	0.00299	0.0286	1.54363
										oocyte differentiation (GO:0009994)	57	9	0.89	+	10.13	7.24e-07	3.82e-05	4.41794												transcription initiation at RNA polymerase II promoter (GO:0006367)	30	30	13.59	+	2.21	0.00299	0.0286	1.54363
										positive regulation of developmental process (GO:0051094)	276	18	4.3	+	4.18	7.45e-07	3.9e-05	4.40894												protein localization to endoplasmic reticulum (GO:0070972)	30	30	13.59	+	2.21	0.00299	0.0288	1.54061
										macromolecule catabolic process (GO:0009057)	443	23	6.91	+	3.33	9.79e-07	5.07e-05	4.29499												Wnt signaling pathway (GO:0016055)	41	37	18.57	+	1.99	0.00303	0.0288	1.54061
										regulation of signaling (GO:0023051)	415	22	6.47	+	3.4	1.22e-06	6.28e-05	4.20204												positive regulation of neuron projection development (GO:0010976)	41	37	18.57	+	1.99	0.00303	0.0289	1.5391
										regulation of cellular localization (GO:0060341)	173	14	2.7	+	5.19	1.24e-06	6.31e-05	4.19997												cGMP biosynthetic process (GO:0006182)	35	4	15.85	-	0.25	0.00305	0.0289	1.5391
										regulation of cell communication (GO:0010646)	417	22	6.5	+	3.38	1.32e-06	6.66e-05	4.17653												Golgi organization (GO:0007030)	37	34	16.76	+	2.03	0.00309	0.0292	1.53462
										endosomal transport (GO:0016197)	81	10	1.26	+	7.92	1.35e-06	6.74e-05	4.17134												regulation of organelle assembly (GO:1902115)	37	34	16.76	+	2.03	0.00309	0.0292	1.53462
										protein modification by small protein conjugation or removal (GO:0070647)	259	17	4.04	+	4.21	1.4e-06	6.95e-05	4.15802												membrane lipid biosynthetic process (GO:0046467)	74	57	33.51	+	1.7	0.00322	0.0303	1.51856
										heterocycle metabolic process (GO:0046483)	1513	49	23.59	+	2.08	1.56e-06	7.67e-05	4.1152												ribosome assembly (GO:0042255)	34	32	15.4	+	2.08	0.00326	0.0306	1.51428
										cellular aromatic compound metabolic process (GO:0006725)	1515	49	23.62	+	2.07	1.6e-06	7.8e-05	4.10791												regulation of DNA metabolic process (GO:0051052)	46	40	20.83	+	1.92	0.00329	0.0306	1.51428
										positive regulation of cellular metabolic process (GO:0031325)	566	26	8.82	+	2.95	1.7e-06	8.24e-05	4.08407												protein targeting to mitochondrion (GO:0006626)	34	32	15.4	+	2.08	0.00326	0.0307	1.51286
										cytoskeleton organization (GO:0007010)	391	21	6.1	+	3.45	1.77e-06	8.49e-05	4.07109												nucleoside triphosphate biosynthetic process (GO:0009142)	34	32	15.4	+	2.08	0.00326	0.0307	1.51286
										cellular component assembly (GO:0022607)	644	28	10.04	+	2.79	1.87e-06	8.91e-05	4.05012												cell fate determination (GO:0001709)	38	35	17.21	+	2.03	0.00328	0.0307	1.51286
										protein folding (GO:0006457)	130	12	2.03	+	5.92	2.03e-06	9.62e-05	4.01682												DNA conformation change (GO:0071103)	38	35	17.21	+	2.03	0.00328	0.0307	1.51286
										regulation of response to stimulus (GO:0048583)	501	24	7.81	+	3.07	2.17e-06	0.000102	3.9914												establishment of vesicle localization (GO:0051650)	42	37	19.02	+	1.95	0.00342	0.0316	1.50031
										embryonic pattern specification (GO:0009880)	49	8	0.76	+	10.47	2.42e-06	0.000113	3.94692												negative regulation of supramolecular fiber organization (GO:1902904)	31	30	14.04	+	2.14	0.00342	0.0317	1.49894
										tissue development (GO:0009888)	160	13	2.49	+	5.21	2.86e-06	0.00013	3.88606												carboxylic acid biosynthetic process (GO:0046394)	111	78	50.27	+	1.55	0.00345	0.0319	1.49621
										supramolecular fiber organization (GO:0097435)	160	13	2.49	+	5.21	2.86e-06	0.000131	3.88273												negative regulation of mitotic cell cycle phase transition (GO:1901991)	28	28	12.68	+	2.21	0.00354	0.0325	1.48812
										negative regulation of response to stimulus (GO:0048585)	187	14	2.92	+	4.8	2.91e-06	0.000132	3.87943												histone acetylation (GO:0016573)	28	28	12.68	+	2.21	0.00354	0.0326	1.48678
										regulation of nitrogen compound metabolic process (GO:0051171)	1451	47	22.62	+	2.08	2.85e-06	0.000132	3.87943												response to nutrient levels (GO:0031667)	82	61	37.14	+	1.64	0.0037	0.0338	1.47108
										endocytosis (GO:0006897)	162	13	2.53	+	5.15	3.25e-06	0.000145	3.83863												anterior/posterior axis specification, embryo (GO:0008595)	32	31	14.49	+	2.14	0.0038	0.0347	1.45967
										nucleobase-containing compound metabolic process (GO:0006139)	1462	47	22.79	+	2.06	3.23e-06	0.000145	3.83863												phosphatidylinositol biosynthetic process (GO:0006661)	57	46	25.81	+	1.78	0.00391	0.0356	1.44855
										regulation of primary metabolic process (GO:0080090)	1469	47	22.9	+	2.05	3.53e-06	0.000156	3.80688												regulation of proteasomal protein catabolic process (GO:0061136)	57	46	25.81	+	1.78	0.00391	0.0356	1.44855
										negative regulation of gene expression (GO:0010629)	279	17	4.35	+	3.91	3.61e-06	0.000158	3.80134												nucleus localization (GO:0051647)	36	33	16.3	+	2.02	0.00395	0.0357	1.44733
										positive regulation of cell cycle (GO:0045787)	71	9	1.11	+	8.13	3.76e-06	0.000164	3.78516												chromosome organization involved in meiotic cell cycle (GO:0070192)	36	33	16.3	+	2.02	0.00395	0.0357	1.44733
										gene expression (GO:0010467)	1340	44	20.89	+	2.11	3.96e-06	0.000171	3.767												ncRNA-mediated post-transcriptional gene silencing (GO:0035194)	40	36	18.12	+	1.99	0.00397	0.0357	1.44733
										nucleus organization (GO:0006997)	53	8	0.83	+	9.68	4.09e-06	0.000174	3.75945												regulation of cell size (GO:0008361)	67	52	30.34	+	1.71	0.00394	0.0357	1.44733
										organic cyclic compound metabolic process (GO:1901360)	1567	49	24.43	+	2.01	4.05e-06	0.000174	3.75945												protein deubiquitination (GO:0016579)	40	36	18.12	+	1.99	0.00397	0.0358	1.44612
										cellular response to stress (GO:0033554)	559	25	8.71	+	2.87	4.25e-06	0.00018	3.74473												protein methylation (GO:0006479)	53	44	24	+	1.83	0.00402	0.0361	1.44249
										regulation of catabolic process (GO:0009894)	167	13	2.6	+	4.99	4.43e-06	0.000186	3.73049												regulation of egg-laying behavior (GO:0046662)	79	59	35.78	+	1.65	0.00417	0.0372	1.42946
										cell fate determination (GO:0001709)	38	7	0.59	+	11.82	5.16e-06	0.000216	3.66555												fatty acid metabolic process (GO:0006631)	161	105	72.91	+	1.44	0.00416	0.0372	1.42946
										cytoskeleton-dependent cytokinesis (GO:0061640)	56	8	0.87	+	9.16	5.91e-06	0.000245	3.61083												mitotic cell cycle checkpoint signaling (GO:0007093)	33	31	14.95	+	2.07	0.00421	0.0375	1.42597
										regulation of translation (GO:0006417)	122	11	1.9	+	5.78	6.69e-06	0.000275	3.56067												macroautophagy (GO:0016236)	49	41	22.19	+	1.85	0.00422	0.0375	1.42597
										post-transcriptional regulation of gene expression (GO:0010608)	174	13	2.71	+	4.79	6.73e-06	0.000275	3.56067												regulation of small GTPase mediated signal transduction (GO:0051056)	45	39	20.38	+	1.91	0.00429	0.0381	1.41908
										peptidyl-amino acid modification (GO:0018193)	327	18	5.1	+	3.53	7.11e-06	0.000289	3.5391												sex determination (GO:0007530)	41	36	18.57	+	1.94	0.00436	0.0386	1.41341
										negative regulation of translation (GO:0017148)	58	8	0.9	+	8.85	7.47e-06	0.000297	3.52724												positive regulation of protein catabolic process (GO:0045732)	59	47	26.72	+	1.76	0.00441	0.039	1.40894
										cytokinesis (GO:0000910)	58	8	0.9	+	8.85	7.47e-06	0.000299	3.52433												pyrimidine-containing compound metabolic process (GO:0072527)	30	29	13.59	+	2.13	0.00446	0.0394	1.4045
										cellular component biogenesis (GO:0044085)	804	31	12.53	+	2.47	7.43e-06	0.0003	3.52288												oxidative phosphorylation (GO:0006119)	60	48	27.17	+	1.77	0.00468	0.0409	1.38828
										positive regulation of gene expression (GO:0010628)	150	12	2.34	+	5.13	7.99e-06	0.000316	3.50031												mRNA export from nucleus (GO:0006406)	27	27	12.23	+	2.21	0.00467	0.041	1.38722
										regulation of multicellular organismal development (GO:2000026)	206	14	3.21	+	4.36	8.28e-06	0.000325	3.48812												regulation of phagocytosis (GO:0050764)	27	27	12.23	+	2.21	0.00467	0.041	1.38722
										negative regulation of amide metabolic process (GO:0034249)	59	8	0.92	+	8.7	8.37e-06	0.000327	3.48545												regulation of protein polymerization (GO:0032271)	46	39	20.83	+	1.87	0.00465	0.041	1.38722
										regulation of amide metabolic process (GO:0034248)	126	11	1.96	+	5.6	8.89e-06	0.000345	3.46218												RNA phosphodiester bond hydrolysis, endonucleolytic (GO:0090502)	60	48	27.17	+	1.77	0.00468	0.041	1.38722
										anatomical structure maturation (GO:0071695)	42	7	0.65	+	10.69	9.27e-06	0.000357	3.44733												regulation of protein serine/threonine kinase activity (GO:0071900)	51	42	23.1	+	1.82	0.00483	0.0422	1.37469
										regulation of vesicle-mediated transport (GO:0060627)	103	10	1.61	+	6.23	9.66e-06	0.00037	3.4318												exocytosis (GO:0006887)	71	54	32.15	+	1.68	0.00483	0.0422	1.37469
										actin cytoskeleton organization (GO:0030036)	183	13	2.85	+	4.56	1.12e-05	0.000425	3.37161												monoatomic anion transmembrane transport (GO:0098656)	101	25	45.74	-	0.55	0.00509	0.0444	1.35262
										vacuole organization (GO:0007033)	62	8	0.97	+	8.28	1.16e-05	0.00044	3.35655												cell junction assembly (GO:0034329)	35	32	15.85	+	2.02	0.00513	0.0445	1.35164
										protein-containing complex organization (GO:0043933)	596	25	9.29	+	2.69	1.22e-05	0.000453	3.3439												positive regulation of cell motility (GO:2000147)	35	32	15.85	+	2.02	0.00513	0.0445	1.35164
										developmental maturation (GO:0021700)	44	7	0.69	+	10.2	1.22e-05	0.000455	3.34199												purine ribonucleoside triphosphate metabolic process (GO:0009205)	35	32	15.85	+	2.02	0.00513	0.0446	1.35067
										regulation of meiotic cell cycle (GO:0051445)	44	7	0.69	+	10.2	1.22e-05	0.000457	3.34008												protein import into nucleus (GO:0006606)	35	32	15.85	+	2.02	0.00513	0.0447	1.34969
										establishment of protein localization to organelle (GO:0072594)	131	11	2.04	+	5.39	1.25e-05	0.000461	3.3363												chloride transport (GO:0006821)	95	23	43.02	-	0.53	0.00519	0.0449	1.34775
										organic substance catabolic process (GO:1901575)	793	30	12.36	+	2.43	1.36e-05	0.000498	3.30277												positive regulation of mitotic cell cycle (GO:0045931)	28	27	12.68	+	2.13	0.00544	0.047	1.3279
										actin filament-based process (GO:0030029)	188	13	2.93	+	4.44	1.46e-05	0.000533	3.27327												positive regulation of mRNA catabolic process (GO:0061014)	28	27	12.68	+	2.13	0.00544	0.047	1.3279
										positive regulation of meiotic cell cycle (GO:0051446)	31	6	0.48	+	12.42	1.94e-05	0.000703	3.15304												ameboidal-type cell migration (GO:0001667)	25	25	11.32	+	2.21	0.00562	0.0483	1.31605
										negative regulation of protein metabolic process (GO:0051248)	138	11	2.15	+	5.11	1.97e-05	0.000708	3.14997												regulation of alternative mRNA splicing, via spliceosome (GO:0000381)	25	25	11.32	+	2.21	0.00562	0.0483	1.31605
										protein localization to membrane (GO:0072657)	113	10	1.76	+	5.68	2.04e-05	0.00073	3.13668												sister chromatid cohesion (GO:0007062)	25	25	11.32	+	2.21	0.00562	0.0484	1.31515
										organonitrogen compound biosynthetic process (GO:1901566)	771	29	12.02	+	2.41	2.1e-05	0.000745	3.12784												intracellular monoatomic cation homeostasis (GO:0030003)	105	73	47.55	+	1.54	0.00565	0.0484	1.31515
										phosphorylation (GO:0016310)	539	23	8.4	+	2.74	2.12e-05	0.00075	3.12494												mesoderm development (GO:0007498)	36	32	16.3	+	1.96	0.00583	0.0497	1.30364
										regulation of fertilization (GO:0080154)	18	5	0.28	+	17.82	2.21e-05	0.000778	3.10902												positive regulation of nematode male tail tip morphogenesis (GO:0110039)	36	32	16.3	+	1.96	0.00583	0.0498	1.30277
										tripartite regional subdivision (GO:0007351)	32	6	0.5	+	12.03	2.27e-05	0.000786	3.10458												regulation of axonogenesis (GO:0050770)	36	32	16.3	+	1.96	0.00583	0.0498	1.30277
										positive regulation of nitrogen compound metabolic process (GO:0051173)	503	22	7.84	+	2.81	2.25e-05	0.000786	3.10458
										anterior/posterior axis specification, embryo (GO:0008595)	32	6	0.5	+	12.03	2.27e-05	0.00079	3.10237
										regulation of cell cycle phase transition (GO:1901987)	91	9	1.42	+	6.34	2.36e-05	0.00081	3.09151
										protein catabolic process (GO:0030163)	325	17	5.07	+	3.36	2.38e-05	0.000813	3.08991
										regulation of mitotic cell cycle (GO:0007346)	94	9	1.47	+	6.14	2.99e-05	0.00101	2.99568
										embryonic axis specification (GO:0000578)	34	6	0.53	+	11.32	3.08e-05	0.00104	2.98297
										regulation of protein localization (GO:0032880)	146	11	2.28	+	4.83	3.2e-05	0.00107	2.97062
										positive regulation of multicellular organismal process (GO:0051240)	267	15	4.16	+	3.6	3.31e-05	0.00111	2.95468
										asymmetric protein localization involved in cell fate determination (GO:0045167)	20	5	0.31	+	16.04	3.41e-05	0.00113	2.94692
										regulation of endocytosis (GO:0030100)	53	7	0.83	+	8.47	3.61e-05	0.00119	2.92445
										endomembrane system organization (GO:0010256)	148	11	2.31	+	4.77	3.6e-05	0.00119	2.92445
										establishment of protein localization to endoplasmic reticulum (GO:0072599)	21	5	0.33	+	15.27	4.16e-05	0.00133	2.87615
										segmentation (GO:0035282)	36	6	0.56	+	10.69	4.11e-05	0.00133	2.87615
										blastoderm segmentation (GO:0007350)	36	6	0.56	+	10.69	4.11e-05	0.00133	2.87615
										small molecule metabolic process (GO:0044281)	762	28	11.88	+	2.36	4.08e-05	0.00133	2.87615
										protein targeting to ER (GO:0045047)	21	5	0.33	+	15.27	4.16e-05	0.00134	2.8729
										positive regulation of cellular component organization (GO:0051130)	181	12	2.82	+	4.25	4.59e-05	0.00144	2.84164
										regulation of transport (GO:0051049)	275	15	4.29	+	3.5	4.57e-05	0.00144	2.84164
										import into cell (GO:0098657)	211	13	3.29	+	3.95	4.56e-05	0.00145	2.83863
										organophosphate metabolic process (GO:0019637)	416	19	6.49	+	2.93	4.71e-05	0.00146	2.83565
										tRNA aminoacylation for protein translation (GO:0006418)	37	6	0.58	+	10.4	4.71e-05	0.00147	2.83268
										cell maturation (GO:0048469)	37	6	0.58	+	10.4	4.71e-05	0.00147	2.83268
										positive regulation of protein metabolic process (GO:0051247)	153	11	2.39	+	4.61	4.78e-05	0.00147	2.83268
										protein modification by small protein conjugation (GO:0032446)	212	13	3.3	+	3.93	4.77e-05	0.00147	2.83268
										tissue morphogenesis (GO:0048729)	77	8	1.2	+	6.66	4.86e-05	0.00148	2.82974
										negative regulation of signal transduction (GO:0009968)	154	11	2.4	+	4.58	5.05e-05	0.00153	2.81531
										localization within membrane (GO:0051668)	155	11	2.42	+	4.55	5.34e-05	0.0016	2.79588
										mitotic cytokinesis (GO:0000281)	38	6	0.59	+	10.13	5.38e-05	0.00161	2.79317
										chromosome segregation (GO:0007059)	155	11	2.42	+	4.55	5.34e-05	0.00161	2.79317
										morphogenesis of an epithelium (GO:0002009)	57	7	0.89	+	7.88	5.51e-05	0.00164	2.78516
										positive regulation of cell cycle process (GO:0090068)	58	7	0.9	+	7.74	6.1e-05	0.0018	2.74473
										negative regulation of cell cycle process (GO:0010948)	80	8	1.25	+	6.41	6.24e-05	0.00184	2.73518
										negative regulation of signaling (GO:0023057)	160	11	2.49	+	4.41	6.99e-05	0.00203	2.6925
										tRNA aminoacylation (GO:0043039)	40	6	0.62	+	9.62	6.96e-05	0.00204	2.69037
										negative regulation of cell communication (GO:0010648)	160	11	2.49	+	4.41	6.99e-05	0.00204	2.69037
										regulation of clathrin-dependent endocytosis (GO:2000369)	12	4	0.19	+	21.38	8.57e-05	0.00245	2.61083
										response to stimulus (GO:0050896)	2722	68	42.43	+	1.6	8.61e-05	0.00245	2.61083
										cotranslational protein targeting to membrane (GO:0006613)	12	4	0.19	+	21.38	8.57e-05	0.00246	2.60906
										SRP-dependent cotranslational protein targeting to membrane (GO:0006614)	12	4	0.19	+	21.38	8.57e-05	0.00248	2.60555
										ubiquitin-dependent protein catabolic process (GO:0006511)	226	13	3.52	+	3.69	8.83e-05	0.0025	2.60206
										amino acid activation (GO:0043038)	42	6	0.65	+	9.16	8.89e-05	0.00251	2.60033
										organelle assembly (GO:0070925)	260	14	4.05	+	3.45	9.3e-05	0.00261	2.58336
										positive regulation of response to stimulus (GO:0048584)	196	12	3.06	+	3.93	9.43e-05	0.00264	2.5784
										response to temperature stimulus (GO:0009266)	113	9	1.76	+	5.11	0.000113	0.00314	2.50307
										carbohydrate biosynthetic process (GO:0016051)	27	5	0.42	+	11.88	0.000118	0.00324	2.48945
										protein localization to organelle (GO:0033365)	233	13	3.63	+	3.58	0.000118	0.00325	2.48812
										nucleic acid metabolic process (GO:0090304)	1212	37	18.89	+	1.96	0.000117	0.00325	2.48812
										negative regulation of cell cycle (GO:0045786)	89	8	1.39	+	5.77	0.000125	0.00339	2.4698
										actin filament organization (GO:0007015)	89	8	1.39	+	5.77	0.000125	0.0034	2.46852
										positive regulation of catabolic process (GO:0009896)	115	9	1.79	+	5.02	0.000128	0.00346	2.46092
										organelle localization (GO:0051640)	236	13	3.68	+	3.53	0.000133	0.00359	2.44491
										negative regulation of developmental process (GO:0051093)	116	9	1.81	+	4.98	0.000136	0.00364	2.4389
										protein localization to endoplasmic reticulum (GO:0070972)	28	5	0.44	+	11.45	0.000138	0.00368	2.43415
										spermatogenesis (GO:0007283)	67	7	1.04	+	6.7	0.00014	0.00372	2.42946
										nucleotide metabolic process (GO:0009117)	205	12	3.2	+	3.75	0.000141	0.00372	2.42946
										modification-dependent protein catabolic process (GO:0019941)	238	13	3.71	+	3.5	0.000144	0.00378	2.42251
										regulation of cellular catabolic process (GO:0031329)	91	8	1.42	+	5.64	0.000144	0.00379	2.42136
										nucleoside phosphate metabolic process (GO:0006753)	208	12	3.24	+	3.7	0.00016	0.00412	2.3851
										single fertilization (GO:0007338)	29	5	0.45	+	11.06	0.000159	0.00413	2.38405
										lytic vacuole organization (GO:0080171)	29	5	0.45	+	11.06	0.000159	0.00415	2.38195
										lysosome organization (GO:0007040)	29	5	0.45	+	11.06	0.000159	0.00416	2.38091
										fertilization (GO:0009566)	30	5	0.47	+	10.69	0.000184	0.00469	2.32883
										ribonucleoside triphosphate biosynthetic process (GO:0009201)	30	5	0.47	+	10.69	0.000184	0.00471	2.32698
										modification-dependent macromolecule catabolic process (GO:0043632)	245	13	3.82	+	3.4	0.000189	0.00481	2.31785
										protein localization to cell periphery (GO:1990778)	49	6	0.76	+	7.85	0.000192	0.00487	2.31247
										intracellular chemical homeostasis (GO:0055082)	122	9	1.9	+	4.73	0.000194	0.00489	2.31069
										embryonic morphogenesis (GO:0048598)	151	10	2.35	+	4.25	0.000198	0.00498	2.30277
										pyruvate metabolic process (GO:0006090)	31	5	0.48	+	10.35	0.000211	0.00527	2.27819
										male gamete generation (GO:0048232)	72	7	1.12	+	6.24	0.000211	0.00527	2.27819
										chemical homeostasis (GO:0048878)	183	11	2.85	+	3.86	0.000213	0.0053	2.27572
										regulation of receptor-mediated endocytosis (GO:0048259)	16	4	0.25	+	16.04	0.000217	0.00531	2.27491
										negative regulation of multicellular organismal process (GO:0051241)	124	9	1.93	+	4.66	0.000217	0.00533	2.27327
										positive regulation of macromolecule biosynthetic process (GO:0010557)	431	18	6.72	+	2.68	0.000216	0.00533	2.27327
										cellular nitrogen compound biosynthetic process (GO:0044271)	866	29	13.5	+	2.15	0.000216	0.00535	2.27165
										microtubule cytoskeleton organization involved in mitosis (GO:1902850)	99	8	1.54	+	5.18	0.000246	0.00599	2.22257
										regulation of intracellular signal transduction (GO:1902531)	156	10	2.43	+	4.11	0.000253	0.00614	2.21183
										animal organ development (GO:0048513)	324	15	5.05	+	2.97	0.000256	0.00619	2.20831
										positive regulation of biosynthetic process (GO:0009891)	438	18	6.83	+	2.64	0.000261	0.00625	2.20412
										positive regulation of cellular biosynthetic process (GO:0031328)	438	18	6.83	+	2.64	0.000261	0.00628	2.20204
										programmed cell death involved in cell development (GO:0010623)	17	4	0.27	+	15.09	0.000265	0.00632	2.19928
										protein N-linked glycosylation via asparagine (GO:0018279)	6	3	0.09	+	32.07	0.000281	0.00662	2.17914
										regulation of exit from mitosis (GO:0007096)	6	3	0.09	+	32.07	0.000281	0.00665	2.17718
										stress granule assembly (GO:0034063)	6	3	0.09	+	32.07	0.000281	0.00667	2.17587
										epithelium development (GO:0060429)	76	7	1.18	+	5.91	0.000287	0.00675	2.1707
										gonad development (GO:0008406)	102	8	1.59	+	5.03	0.000298	0.00693	2.15927
										development of primary sexual characteristics (GO:0045137)	102	8	1.59	+	5.03	0.000298	0.00696	2.15739
										positive regulation of transport (GO:0051050)	130	9	2.03	+	4.44	0.000302	0.007	2.1549
										nucleoside triphosphate biosynthetic process (GO:0009142)	34	5	0.53	+	9.43	0.00031	0.00716	2.14509
										carboxylic acid metabolic process (GO:0019752)	406	17	6.33	+	2.69	0.000314	0.00722	2.14146
										positive regulation of cell junction assembly (GO:1901890)	18	4	0.28	+	14.25	0.00032	0.00734	2.1343
										oxoacid metabolic process (GO:0043436)	407	17	6.34	+	2.68	0.000322	0.00736	2.13312
										DNA repair (GO:0006281)	193	11	3.01	+	3.66	0.000329	0.00749	2.12552
										response to heat (GO:0009408)	78	7	1.22	+	5.76	0.000333	0.00755	2.12205
										regulation of intracellular transport (GO:0032386)	55	6	0.86	+	7	0.00034	0.00766	2.11577
										carbohydrate derivative metabolic process (GO:1901135)	488	19	7.61	+	2.5	0.00034	0.00767	2.1152
										homeostatic process (GO:0042592)	227	12	3.54	+	3.39	0.000342	0.00768	2.11464
										protein import into nucleus (GO:0006606)	35	5	0.55	+	9.16	0.000349	0.00781	2.10735
										proteolysis involved in protein catabolic process (GO:0051603)	300	14	4.68	+	2.99	0.000379	0.00844	2.07366
										cellular homeostasis (GO:0019725)	165	10	2.57	+	3.89	0.000386	0.00857	2.06702
										hexose metabolic process (GO:0019318)	36	5	0.56	+	8.91	0.000393	0.00869	2.06098
										peptide metabolic process (GO:0006518)	302	14	4.71	+	2.97	0.000404	0.00889	2.0511
										sex differentiation (GO:0007548)	232	12	3.62	+	3.32	0.000412	0.00901	2.04528
										positive regulation of signaling (GO:0023056)	136	9	2.12	+	4.24	0.000412	0.00904	2.04383
										establishment of organelle localization (GO:0051656)	167	10	2.6	+	3.84	0.000423	0.00921	2.03574
										regulation of nematode larval development (GO:0061062)	108	8	1.68	+	4.75	0.000426	0.00925	2.03386
										DNA damage response (GO:0006974)	233	12	3.63	+	3.3	0.000428	0.00925	2.03386
										nucleocytoplasmic transport (GO:0006913)	82	7	1.28	+	5.48	0.000441	0.00933	2.03012
										G protein-coupled receptor signaling pathway (GO:0007186)	705	1	10.99	-	0.09	0.000434	0.00935	2.02919
										nuclear transport (GO:0051169)	82	7	1.28	+	5.48	0.000441	0.00937	2.02826
										response to abiotic stimulus (GO:0009628)	269	13	4.19	+	3.1	0.000445	0.00938	2.0278
										regulation of MAPK cascade (GO:0043408)	37	5	0.58	+	8.67	0.000441	0.00939	2.02733
										cell fate commitment (GO:0045165)	200	11	3.12	+	3.53	0.000438	0.0094	2.02687
										import into nucleus (GO:0051170)	37	5	0.58	+	8.67	0.000441	0.00942	2.02595
										regulation of post-embryonic development (GO:0048580)	109	8	1.7	+	4.71	0.000452	0.00949	2.02273
										intra-Golgi vesicle-mediated transport (GO:0006891)	20	4	0.31	+	12.83	0.000454	0.00951	2.02182
										positive regulation of cell communication (GO:0010647)	138	9	2.15	+	4.18	0.000456	0.00951	2.02182
										regulation of mRNA stability (GO:0043488)	38	5	0.59	+	8.44	0.000492	0.0102	1.9914
										regulation of RNA stability (GO:0043487)	38	5	0.59	+	8.44	0.000492	0.0102	1.9914
										regulation of cell development (GO:0060284)	84	7	1.31	+	5.35	0.000505	0.0104	1.98297
										response to topologically incorrect protein (GO:0035966)	204	11	3.18	+	3.46	0.000513	0.0105	1.97881
										regulation of organelle organization (GO:0033043)	238	12	3.71	+	3.23	0.000512	0.0105	1.97881
										gluconeogenesis (GO:0006094)	8	3	0.12	+	24.05	0.000539	0.011	1.95861
										monosaccharide biosynthetic process (GO:0046364)	8	3	0.12	+	24.05	0.000539	0.011	1.95861
										hexose biosynthetic process (GO:0019319)	8	3	0.12	+	24.05	0.000539	0.011	1.95861
										ribonucleoside triphosphate metabolic process (GO:0009199)	39	5	0.61	+	8.22	0.000549	0.0111	1.95468
										gastrulation (GO:0007369)	61	6	0.95	+	6.31	0.000567	0.0114	1.9431
										monosaccharide metabolic process (GO:0005996)	40	5	0.62	+	8.02	0.00061	0.0121	1.91721
										meiotic cell cycle process (GO:1903046)	144	9	2.24	+	4.01	0.000609	0.0122	1.91364
										reproductive system development (GO:0061458)	144	9	2.24	+	4.01	0.000609	0.0122	1.91364
										reproductive structure development (GO:0048608)	144	9	2.24	+	4.01	0.000609	0.0122	1.91364
										process utilizing autophagic mechanism (GO:0061919)	88	7	1.37	+	5.1	0.000654	0.0129	1.88941
										autophagy (GO:0006914)	88	7	1.37	+	5.1	0.000654	0.0129	1.88941
										organelle fission (GO:0048285)	177	10	2.76	+	3.62	0.00065	0.0129	1.88941
										IRE1-mediated unfolded protein response (GO:0036498)	116	8	1.81	+	4.42	0.000665	0.0131	1.88273
										regulation of anatomical structure morphogenesis (GO:0022603)	146	9	2.28	+	3.95	0.000669	0.0131	1.88273
										regulation of mRNA catabolic process (GO:0061013)	41	5	0.64	+	7.82	0.000675	0.0132	1.87943
										response to organic substance (GO:0010033)	397	16	6.19	+	2.59	0.000695	0.0135	1.86967
										positive regulation of clathrin-dependent endocytosis (GO:2000370)	9	3	0.14	+	21.38	0.000711	0.0137	1.86328
										epithelial tube morphogenesis (GO:0060562)	9	3	0.14	+	21.38	0.000711	0.0137	1.86328
										N-terminal protein amino acid modification (GO:0031365)	9	3	0.14	+	21.38	0.000711	0.0138	1.86012
										establishment of mitotic spindle localization (GO:0040001)	64	6	1	+	6.01	0.000716	0.0138	1.86012
										DNA metabolic process (GO:0006259)	284	13	4.43	+	2.94	0.000722	0.0138	1.86012
										carbohydrate metabolic process (GO:0005975)	214	11	3.34	+	3.3	0.000748	0.0143	1.84466
										nucleobase-containing small molecule metabolic process (GO:0055086)	250	12	3.9	+	3.08	0.000774	0.0147	1.83268
										amide metabolic process (GO:0043603)	402	16	6.27	+	2.55	0.00079	0.015	1.82391
										retrograde transport, endosome to Golgi (GO:0042147)	24	4	0.37	+	10.69	0.000834	0.0156	1.80688
										glucose metabolic process (GO:0006006)	24	4	0.37	+	10.69	0.000834	0.0156	1.80688
										negative regulation of RNA metabolic process (GO:0051253)	183	10	2.85	+	3.51	0.000829	0.0156	1.80688
										negative regulation of cell development (GO:0010721)	24	4	0.37	+	10.69	0.000834	0.0157	1.8041
										protein ubiquitination (GO:0016567)	183	10	2.85	+	3.51	0.000829	0.0157	1.8041
										cellular response to unfolded protein (GO:0034620)	184	10	2.87	+	3.49	0.000862	0.016	1.79588
										organic acid metabolic process (GO:0006082)	446	17	6.95	+	2.45	0.000866	0.0161	1.79317
										vesicle organization (GO:0016050)	93	7	1.45	+	4.83	0.000888	0.0164	1.78516
										membrane organization (GO:0061024)	219	11	3.41	+	3.22	0.000895	0.0165	1.78252
										positive regulation of receptor-mediated endocytosis (GO:0048260)	10	3	0.16	+	19.24	0.000914	0.0167	1.77728
										astral microtubule organization (GO:0030953)	10	3	0.16	+	19.24	0.000914	0.0168	1.77469
										cortical actin cytoskeleton organization (GO:0030866)	25	4	0.39	+	10.26	0.000955	0.0175	1.75696
										translation (GO:0006412)	257	12	4.01	+	3	0.000973	0.0177	1.75203
										response to unfolded protein (GO:0006986)	188	10	2.93	+	3.41	0.00101	0.0183	1.73755
										regulation of biological quality (GO:0065008)	530	19	8.26	+	2.3	0.00107	0.0194	1.7122
										purine nucleoside triphosphate biosynthetic process (GO:0009145)	26	4	0.41	+	9.87	0.00109	0.0195	1.70997
										purine ribonucleoside triphosphate biosynthetic process (GO:0009206)	26	4	0.41	+	9.87	0.00109	0.0196	1.70774
										nucleoside triphosphate metabolic process (GO:0009141)	46	5	0.72	+	6.97	0.00109	0.0196	1.70774
										monoatomic cation homeostasis (GO:0055080)	126	8	1.96	+	4.07	0.0011	0.0197	1.70553
										positive regulation of fertilization (GO:1905516)	11	3	0.17	+	17.49	0.00115	0.0204	1.69037
										positive regulation of oocyte development (GO:0060282)	11	3	0.17	+	17.49	0.00115	0.0205	1.68825
										peptide biosynthetic process (GO:0043043)	263	12	4.1	+	2.93	0.00118	0.0208	1.68194
										positive regulation of cellular component biogenesis (GO:0044089)	47	5	0.73	+	6.82	0.00119	0.021	1.67778
										chromosome organization (GO:0051276)	193	10	3.01	+	3.32	0.00122	0.0214	1.66959
										monoatomic ion homeostasis (GO:0050801)	129	8	2.01	+	3.98	0.00127	0.0224	1.64975
										protein modification by small protein removal (GO:0070646)	48	5	0.75	+	6.68	0.0013	0.0226	1.64589
										tube morphogenesis (GO:0035239)	48	5	0.75	+	6.68	0.0013	0.0227	1.64397
										cellular response to topologically incorrect protein (GO:0035967)	195	10	3.04	+	3.29	0.00131	0.0228	1.64207
										protein phosphorylation (GO:0006468)	423	16	6.59	+	2.43	0.00132	0.0229	1.64016
										establishment of spindle localization (GO:0051293)	73	6	1.14	+	5.27	0.00135	0.0235	1.62893
										peptidyl-tyrosine dephosphorylation (GO:0035335)	2	2	0.03	+	64.15	0.00138	0.0238	1.62342
										regulation of centrosome cycle (GO:0046605)	12	3	0.19	+	16.04	0.00142	0.0238	1.62342
										positive regulation of mitotic cell cycle (GO:0045931)	28	4	0.44	+	9.16	0.0014	0.0238	1.62342
										positive regulation of cell division (GO:0051781)	12	3	0.19	+	16.04	0.00142	0.0239	1.6216
										regulation of centrosome duplication (GO:0010824)	12	3	0.19	+	16.04	0.00142	0.0239	1.6216
										regulation of mitotic cell cycle phase transition (GO:1901990)	49	5	0.76	+	6.55	0.00141	0.0239	1.6216
										establishment or maintenance of cell polarity (GO:0007163)	101	7	1.57	+	4.45	0.00139	0.0239	1.6216
										positive regulation of signal transduction (GO:0009967)	101	7	1.57	+	4.45	0.00139	0.0239	1.6216
										carbohydrate derivative biosynthetic process (GO:1901137)	345	14	5.38	+	2.6	0.00139	0.0239	1.6216
										proteolysis (GO:0006508)	617	21	9.62	+	2.18	0.00141	0.0239	1.6216
										pyrimidine ribonucleotide biosynthetic process (GO:0009220)	12	3	0.19	+	16.04	0.00142	0.024	1.61979
										cellular response to stimulus (GO:0051716)	2199	53	34.28	+	1.55	0.00141	0.024	1.61979
										programmed cell death (GO:0012501)	132	8	2.06	+	3.89	0.00146	0.0244	1.61261
										DNA replication (GO:0006260)	102	7	1.59	+	4.4	0.00147	0.0245	1.61083
										carbohydrate catabolic process (GO:0016052)	50	5	0.78	+	6.41	0.00153	0.0254	1.59517
										negative regulation of nucleobase-containing compound metabolic process (GO:0045934)	200	10	3.12	+	3.21	0.00157	0.0259	1.5867
										chromatin organization (GO:0006325)	236	11	3.68	+	2.99	0.00159	0.0262	1.5817
										nucleotide biosynthetic process (GO:0009165)	134	8	2.09	+	3.83	0.0016	0.0263	1.58004
										spindle localization (GO:0051653)	76	6	1.18	+	5.06	0.00164	0.027	1.56864
										nucleoside phosphate biosynthetic process (GO:1901293)	135	8	2.1	+	3.8	0.00167	0.0274	1.56225
										DNA strand elongation (GO:0022616)	13	3	0.2	+	14.8	0.00173	0.028	1.55284
										regulation of meiotic cell cycle phase transition (GO:1901993)	13	3	0.2	+	14.8	0.00173	0.0281	1.55129
										regulation of oocyte development (GO:0060281)	13	3	0.2	+	14.8	0.00173	0.0282	1.54975
										DNA strand elongation involved in DNA replication (GO:0006271)	13	3	0.2	+	14.8	0.00173	0.0282	1.54975
										tRNA metabolic process (GO:0006399)	136	8	2.12	+	3.77	0.00175	0.0282	1.54975
										cortical cytoskeleton organization (GO:0030865)	30	4	0.47	+	8.55	0.00176	0.0283	1.54821
										cellular component disassembly (GO:0022411)	106	7	1.65	+	4.24	0.00181	0.0291	1.53611
										response to endoplasmic reticulum stress (GO:0034976)	206	10	3.21	+	3.11	0.00193	0.0309	1.51004
										regulation of cell division (GO:0051302)	53	5	0.83	+	6.05	0.00194	0.0311	1.50724
										organonitrogen compound catabolic process (GO:1901565)	470	17	7.33	+	2.32	0.00198	0.0316	1.50031
										positive regulation of intracellular signal transduction (GO:1902533)	54	5	0.84	+	5.94	0.0021	0.0333	1.47756
										egg-laying behavior (GO:0018991)	80	6	1.25	+	4.81	0.0021	0.0333	1.47756
										negative regulation of DNA-templated transcription (GO:0045892)	174	9	2.71	+	3.32	0.00213	0.0337	1.47237
										negative regulation of RNA biosynthetic process (GO:1902679)	174	9	2.71	+	3.32	0.00213	0.0338	1.47108
										positive regulation of endocytosis (GO:0045807)	32	4	0.5	+	8.02	0.00218	0.0341	1.46725
										negative regulation of reproductive process (GO:2000242)	32	4	0.5	+	8.02	0.00218	0.0342	1.46597
										negative regulation of cell differentiation (GO:0045596)	32	4	0.5	+	8.02	0.00218	0.0343	1.46471
										intracellular monoatomic cation homeostasis (GO:0030003)	110	7	1.71	+	4.08	0.00221	0.0344	1.46344
										intracellular monoatomic ion homeostasis (GO:0006873)	110	7	1.71	+	4.08	0.00221	0.0345	1.46218
										meiotic nuclear membrane disassembly (GO:0051078)	3	2	0.05	+	42.76	0.00228	0.0348	1.45842
										negative regulation of meiotic cell cycle process involved in oocyte maturation (GO:1904145)	3	2	0.05	+	42.76	0.00228	0.0349	1.45717
										developmental growth (GO:0048589)	55	5	0.86	+	5.83	0.00226	0.0349	1.45717
										positive regulation of meiosis I (GO:0060903)	3	2	0.05	+	42.76	0.00228	0.035	1.45593
										growth (GO:0040007)	55	5	0.86	+	5.83	0.00226	0.035	1.45593
										positive regulation of innate immune response (GO:0045089)	3	2	0.05	+	42.76	0.00228	0.0351	1.45469
										positive regulation of cellular catabolic process (GO:0031331)	55	5	0.86	+	5.83	0.00226	0.0351	1.45469
										system development (GO:0048731)	530	18	8.26	+	2.18	0.00232	0.0354	1.451
										regulation of mRNA metabolic process (GO:1903311)	82	6	1.28	+	4.69	0.00235	0.0358	1.44612
										protein N-linked glycosylation (GO:0006487)	33	4	0.51	+	7.78	0.00241	0.0366	1.43652
										regulation of synapse structure or activity (GO:0050803)	56	5	0.87	+	5.73	0.00243	0.0368	1.43415
										pyrimidine nucleotide biosynthetic process (GO:0006221)	15	3	0.23	+	12.83	0.00246	0.0372	1.42946
										regulation of cellular component biogenesis (GO:0044087)	145	8	2.26	+	3.54	0.00255	0.0384	1.41567
										protein localization to nucleus (GO:0034504)	57	5	0.89	+	5.63	0.00261	0.0393	1.40561
										regulation of cellular pH (GO:0030641)	34	4	0.53	+	7.55	0.00266	0.0398	1.40012
										Golgi vesicle transport (GO:0048193)	114	7	1.78	+	3.94	0.00267	0.0398	1.40012
										non-membrane-bounded organelle assembly (GO:0140694)	146	8	2.28	+	3.51	0.00266	0.0398	1.40012
										cell death (GO:0008219)	147	8	2.29	+	3.49	0.00277	0.0411	1.38616
										cell migration (GO:0016477)	115	7	1.79	+	3.9	0.0028	0.0415	1.38195
										regulation of oogenesis (GO:1905879)	16	3	0.25	+	12.03	0.00289	0.0422	1.37469
										polarity specification of anterior/posterior axis (GO:0009949)	16	3	0.25	+	12.03	0.00289	0.0423	1.37366
										positive regulation of apoptotic process (GO:0043065)	35	4	0.55	+	7.33	0.00293	0.0423	1.37366
										monocarboxylic acid metabolic process (GO:0032787)	218	10	3.4	+	2.94	0.00285	0.0423	1.37366
										intracellular pH reduction (GO:0051452)	16	3	0.25	+	12.03	0.00289	0.0424	1.37263
										purine ribonucleoside triphosphate metabolic process (GO:0009205)	35	4	0.55	+	7.33	0.00293	0.0424	1.37263
										positive regulation of synapse assembly (GO:0051965)	16	3	0.25	+	12.03	0.00289	0.0425	1.37161
										cytosolic transport (GO:0016482)	35	4	0.55	+	7.33	0.00293	0.0425	1.37161
										generation of precursor metabolites and energy (GO:0006091)	148	8	2.31	+	3.47	0.00288	0.0425	1.37161
										pyrimidine ribonucleotide metabolic process (GO:0009218)	16	3	0.25	+	12.03	0.00289	0.0426	1.37059
										regulation of pH (GO:0006885)	35	4	0.55	+	7.33	0.00293	0.0426	1.37059
										positive regulation of nematode male tail tip morphogenesis (GO:0110039)	35	4	0.55	+	7.33	0.00293	0.0427	1.36957
										regulation of nucleobase-containing compound metabolic process (GO:0019219)	1147	31	17.88	+	1.73	0.00317	0.0456	1.34104
										mesoderm development (GO:0007498)	36	4	0.56	+	7.13	0.00322	0.0458	1.33913
										pyrimidine ribonucleotide salvage (GO:0010138)	4	2	0.06	+	32.07	0.00338	0.0459	1.33819
										purine nucleoside triphosphate metabolic process (GO:0009144)	36	4	0.56	+	7.13	0.00322	0.0459	1.33819
										positive regulation of neuron apoptotic process (GO:0043525)	4	2	0.06	+	32.07	0.00338	0.046	1.33724
										protein targeting to membrane (GO:0006612)	36	4	0.56	+	7.13	0.00322	0.046	1.33724
										establishment of protein localization to membrane (GO:0090150)	60	5	0.94	+	5.35	0.00321	0.046	1.33724
										protein localization to cell cortex (GO:0072697)	4	2	0.06	+	32.07	0.00338	0.0461	1.3363
										DNA-templated DNA replication (GO:0006261)	60	5	0.94	+	5.35	0.00321	0.0461	1.3363
										UMP salvage (GO:0044206)	4	2	0.06	+	32.07	0.00338	0.0462	1.33536
										pyrimidine nucleotide salvage (GO:0032262)	4	2	0.06	+	32.07	0.00338	0.0463	1.33442
										CTP biosynthetic process (GO:0006241)	4	2	0.06	+	32.07	0.00338	0.0464	1.33348
										pyrimidine-containing compound salvage (GO:0008655)	4	2	0.06	+	32.07	0.00338	0.0465	1.33255
										cell population proliferation (GO:0008283)	301	12	4.69	+	2.56	0.00343	0.0465	1.33255
										regulation of phosphatidylinositol 3-kinase/protein kinase B signal transduction (GO:0051896)	4	2	0.06	+	32.07	0.00338	0.0466	1.33161
										positive regulation of phosphatidylinositol 3-kinase/protein kinase B signal transduction (GO:0051897)	4	2	0.06	+	32.07	0.00338	0.0467	1.33068
										SRP-dependent cotranslational protein targeting to membrane, translocation (GO:0006616)	4	2	0.06	+	32.07	0.00338	0.0468	1.32975
										oocyte anterior/posterior axis specification (GO:0007314)	17	3	0.27	+	11.32	0.00336	0.0468	1.32975
										negative regulation of ovulation (GO:0060280)	4	2	0.06	+	32.07	0.00338	0.0469	1.32883
										pole plasm assembly (GO:0007315)	17	3	0.27	+	11.32	0.00336	0.0469	1.32883
										maternal determination of anterior/posterior axis, embryo (GO:0008358)	17	3	0.27	+	11.32	0.00336	0.047	1.3279
										regulation of cytokinesis (GO:0032465)	17	3	0.27	+	11.32	0.00336	0.0471	1.32698
										cytoplasm organization (GO:0007028)	17	3	0.27	+	11.32	0.00336	0.0472	1.32606
										nuclear chromosome segregation (GO:0098813)	120	7	1.87	+	3.74	0.0035	0.0472	1.32606
										intracellular signal transduction (GO:0035556)	340	13	5.3	+	2.45	0.00333	0.0473	1.32514
										P granule organization (GO:0030719)	17	3	0.27	+	11.32	0.00336	0.0474	1.32422
										oocyte construction (GO:0007308)	17	3	0.27	+	11.32	0.00336	0.0475	1.32331
										regulation of cell junction assembly (GO:1901888)	37	4	0.58	+	6.93	0.00353	0.0475	1.32331
										oocyte axis specification (GO:0007309)	17	3	0.27	+	11.32	0.00336	0.0476	1.32239
										amide biosynthetic process (GO:0043604)	304	12	4.74	+	2.53	0.0037	0.0498	1.30277

## Sheet: Fig 2A
RNAi construct	Percent sterility in wild-type N2									Percent sterility in grif-1(ax4524)
L4440 vector	0	0	0	0	0	0	0	0		2	0	0	1	0	0	0	0
abhd-12	0									5
abi-1	0									6
acs-19	0									0
aipl-1	0									8
arl-8	0									0
B0261.7	0									6
B0393.3	0									0
C04F12.1	0									0
C18E9.2	0									0
C32D5.11	0									0
cash-1	7	0	11							87	6	37
ced-6	0									0
cey-3	0									1
cgt-3	0									0
clec-87	0									0
clec-88	0									0
cnx-1	0									2
cpg-2	0									1
dab-1	0									0
deps-1	1	1	2							16	35	26
epg-4	0									1
epg-8	0									0
F13B12.6	0									0
F13D12.5	0									0
F30F8.1	0									0
F35G2.1	0									0
F44E2.8	0									0
F56C9.3	0									0
F58B3.6	0									3
fath-1	0									0
fbxa-215	0									0
gld-3	7									29
gln-6	0									0
gras-1	0									2
grif-1	0									0
gtbp-1	3	0	0							38	0	37
gyg-2	1									0
hil-4	0									0
hpr-17	0									0
hrde-1	0									0
hrde-2	0									0
hrdl-1	0									0
ikke-1	0									0
imph-1	0									0
inft-2	4									0
inx-14	23									26
kbrl-1	0									0
lin-24	0									0
lotr-1	0									2
M01B12.4	0									0
M01H9.3	0									0
mdt-27	0									1
men-1	0									1
mex-6	0									0
nos-2	52	2	61	41	91	62	58	57		100	95	96	97	98	99	95	100
num-1	0									0
oma-2	0									0
osta-3	0									0
patr-1	1									0
pdp-1	0									0
prx-19	0									0
pst-1	0									0
puf-3	100									19
puf-5	0									4
puf-6	1									63
puf-7	0	7	15							40	67	81
pup-2	0									0
R74.8	0									0
rbg-3	0									0
rilp-1	0									0
rle-1	0									0
rnp-8	0									0
scav-2	0									0
sgt-1	0									0
simr-1	0									0
skpt-1	0									0
snx-6	2									0
spat-1	0									1
spsb-2	0									0
syp-4	0									0
T04H1.2	0									0
T05B9.1	0									0
T13F2.6	0									0
T26A8.1	0									0
tag-340	0									0
tcc-1	0									0
tdc-1	0									0
trcs-1	0									0
ubxn-4	0									0
unc-11	0									0
W08E12.7	0									0
wago-1	0									1
xrep-4	0									0
Y110A2AR.1	1									0
Y18D10A.11	0									0
Y41E3.7	0									0
zif-1	0									5
zipt-15	0									3
ZK829.9	0									0

## Sheet: Fig 2B
Percent sterility of listed genotypes
wild-type	grif-1(ax4524)	nos-2(ax3103)	deps-1(bn124)	grif-1(ax4524); nos-2(ax3103)	grif-1(ax4533) deps-1(bn124)	deps-1(bn124); nos-2(ax3103)	grif-1(ax4533) deps-1(bn124); nos-2(ax3103)
0	0	0	0	46	11	33	100
0	0	0	0	70	53	15	100
0	0	0	0	60	29	13	99
0	0	2	2	63	30	27	100
0	0	5	2	76	26		100
0	0	2	2	80	12		100
0	0	0	0	57	22		100
0	0	0	0	57	17		100
0	0	0	0	77	21		100
0	0	0	0	76			100
0	0	0	0				98
0	0	1	2				100
							100

## Sheet: Fig S2C
Percent sterility from single worms
grif-1 deps-1	grif-1 deps-1; nos-2/+	grif-1 deps-1; nos-2
98	15	100
16	85	100
48	15	99
85	17	100
88	95	100
91	98	100
40	23	100
3	75	100
7	16	100
30	82	100
1	25	98
72	87	100
47	62	100
22	1
16	1
13	41
12	9
49	16

## Sheet: Fig S2D
Percent sterility of listed genotypes
empty vector(RNAi) in wild-type	L4440-nos-2(RNAi) in wild-type	empty vector(RNAi) in nos-2(ax3103)
0	64	69
0	7	4
0	42	55
0	1	4
0	34	18
0	27	23
0	9	8
0	1	44
0	9	44
0	0	72
0	6
0	34

## Sheet: Fig S2F
	Percent fertility of given genotypes
Generation	wild-type	grif-1(ax4524)	grif-1(ok1610)
1	0	0	0
2	0	0	0
3	0	0	0
4			0
5			0
6			0
7			0
8			0
9			0
10			0
11	0	0	0
12			0
13
14	0	0	0
15			0
16
17			0
18	0	0	0
19			0
20	0	0
21
22	0	0	0
23	0	0
24	0	0	0
25
26	0	0	0
27	0	0	0
28
29
30
31	0	0	0
32	0	0
33
34
35
36	0	0	0

## Sheet: Fig 3A
	[P4] / [P1] for transcripts, comparing wild-type and meg-3 meg-4 enrichment
	wild-type
grif-1	2.526	2.45128	2.12615	3.68989	2.96538	1.98614	6.31189	5.80986	11.0715	5.48793	12.9871	4.06838	4.62806	4.77211	10.5281	5.34905	4.29575	7.83504	5.60211	4.73998	5.47476	6.11157	3.40653	4.75316	3.22235
nos-2	3.12055	2.90295	2.61201	2.71273	3.38771	3.49259	2.38913	2.03425	2.3053	5.44888	2.61931	3.54633	3.468	4.57413	2.91554	2.34358	4.14595	4.30367	3.98905	2.9897
cgh-1	0.886166	1.30847	1.09084	1.24881	1.18153	1.24631	1.38438	1.19292	1.34628	1.8966	1.66678	2.59152	1.26122	2.07427	1.09961	1.92051	2.75184	1.55905	1.53855	3.20552
spn-4	2.55363	1.93227	3.54547	2.61885	1.21095	1.08446	1.4229	2.19425
deps-1	1.83893	1.66921	2.31848	1.69142	2.27808	2.37796	2.05809	1.69551	0.9359	2.24085	3.14756	2.28154	2.56154
egg-3	3.17293	2.45703	2.46878	2.7444	3.01317
cey-3	1.1599	1.47365	2.01581	1.48887	1.40856	2.11713	1.95111	1.76064	1.44699
cbd-1	0.484897	0.300891	0.472761	0.701561	0.472351	0.146185	0.282521	0.256427	0.544059	0.401686	0.400058	0.389411	0.29729	0.58404	0.19389	0.530036	0.596554	0.500733
uba-1	2.28348	1.43413	1.64015	1.52105	0.936536	1.60869	0.806482
oma-1	2.24635	3.83856	1.44837	1.98813	2.5504	1.53094	1.92957	2.03897	3.0464	2.26964	1.8749	1.14502
gld-1	0.434945	0.40497	0.263576	0.340727	0.353929	0.312507	0.414701	1.10072	0.69329	1.24654	0.835943	1.19178	1.19142	1.02523	0.515506	0.660202	1.32531	0.590564	0.592095	0.339482	0.467391	0.566405	0.61794	0.337419	0.450442
xnd-1	0.753187	0.739715	1.39817	1.37117	1.32578	1.06513	1.35586	1.15748	0.919935	1.16282	1.44258	0.913298
lsl-1	1.64021	2.04353	1.86497	0.939939	1.47453	1.48981	2.49876	1.00583	0.998849	1.78813	0.664433	1.95466	1.20515	0.792359	1.5222	1.45252	1.47185	1.30873	1.47851
	meg-3/4
grif-1	0.782904	0.84865	0.933382	1.20048	1.31204	0.843504	1.29766	0.77638	0.899303	0.884368	0.513767	1.3597	1.21449	0.866519	1.074	1.45818	1.8678	0.92454	1.56049	0.644066	0.918995	0.963329
nos-2	1.66354	1.01657	1.71478	1.31154	0.941537	1.12649	1.31241	1.24989	0.285783	1.54526	1.4319	1.12307	0.544926	1.25294	0.868571
cgh-1	0.387112	0.600249	0.555484	0.707461	0.491706	0.59728	0.692114	0.949531	1.35223	0.621225	0.778706	1.16392	0.754357
spn-4	0.231393	0.721917	0.62758	0.489933	0.339712	0.512062
deps-1	0.704596	2.14845	0.571233	1.82611	1.02519	1.97446	1.18282	1.37156	0.640031	0.684504	1.8651	1.55049	1.92709
egg-3	0.930538	0.587319	0.307618	0.969596	1.05775	0.905545	0.67735	0.619982	0.964759	1.72676
cey-3	0.714658	0.851351	0.448605	0.532044
cbd-1	0.24687	0.29408	0.294021	0.342874	0.276664	0.211939	0.178185	0.374792	0.402991	0.292901	0.322337	0.294867	0.29971	0.300983	0.323101	0.256513	0.176012	0.128956	0.0366579	0.144637	0.17493
uba-1	0.0659406	0.546687	0.597907	0.670174	0.663257	0.40825
oma-1	0.492902	0.282616	0.333823	0.258008	1.25628	0.0169089	0.0326404	0.577465
gld-1	0.409817	0.294467	0.491828	0.314098	0.390859	0.424567	0.51184	1.18814	1.08615	0.53297	0.588817	0.710716	1.50475	0.731756	0.73893	0.146915	0.672947	1.21429	0.480681	0.487339	0.678969
xnd-1	0.992798	1.42905	0.658313	1.09648	1.03073	0.647455	1.05876	0.902218	0.681426	0.729219	1.24344
lsl-1	0.80178	0.684397	0.708801	0.931588	0.512209	0.52407

## Sheet: Fig 4B
	Percent of molecules in granules - P1														Percent of molecules in granules - P2
	pbs-7	dao-5	grif-1	nos-2	xnd-1	lsl-1	cgh-1	spn-4	cbd-1	uba-1	puf-5	trcs-1			pbs-7	dao-5	grif-1	nos-2	xnd-1	lsl-1	cgh-1	spn-4	cbd-1	uba-1	puf-5	trcs-1
1-3 mRNAs	11.41	11.68	6.82	9.99	17.33	21.56	12.43	10.71	8.25	20.13	21.91	13.74		1-3 mRNAs	19.12	17.02	7.63	22.69	39.13	29.33	17.93	15.05	9.62	15.95	19.72	16.66
4-6 mRNAs	0.09	0.51	7.56	4.84	0.41	1.76	5.13	5.23	6.84	5.97	3.34	7.9		4-6 mRNAs	0.12	3.89	12.74	15.07	2.25	4.59	12.9	8.42	16.44	17.63	15.39	19.48
>6 mRNAs			16.7	1.33		0.15	0.77	1.41	2.07	1.15	0.58	2.81		>6 mRNAs			34.91	5.87	0.38	1.09	9.48	3.52	18.54	17.26	7.41	14.58
	Percent of molecules in granules - P3														Percent of molecules in granules - P4
	pbs-7	dao-5	grif-1	nos-2	xnd-1	lsl-1	cgh-1	spn-4	cbd-1	uba-1	puf-5	trcs-1			pbs-7	dao-5	grif-1	nos-2	xnd-1	lsl-1	cgh-1	spn-4	cbd-1	uba-1	puf-5	trcs-1
1-3 mRNAs	26.73	37.27	6.51	14.75	53.38	51.14	13.34	15.14	39.24	21.54	27.99	4.02		1-3 mRNAs	39.2	32.29	18.71	29.12	53.06	44.29	35.16	28.36	74.79	45.25	41.44	2.74
4-6 mRNAs		5.27	13.12	18.99	1.13	3.76	18.75	15.63	24.33	16.39	21.64	10.7		4-6 mRNAs	3.9	5.15	19.08	18.62	4.04	9.93	20.3	27.63	12.13	25.48	26.25	8.13
>6 mRNAs			49.82	21.25			23.43	16.38	6.63	21.37	15.99	53.53		>6 mRNAs			19.38	1.51		1.12	20.01	16.48		5.95	8.16	71.72

[truncated: 7 more sheets: Fig 4C,D, Fig 6B,C, Fig S4B,C, Fig S4D,E, Fig S4F, Fig 5B,C, Fig S5, Fig 6A,D,E]
